# Supplementary material for: 1-Diphenyl­methyl-4-ethyl­piperazine-1,4-diium dichloride
Source: Acta Crystallogr Sect E Struct Rep Online. 2010 Jun 30;66(Pt 7):o1861. doi: 10.1107/S1600536810024530 (PMC3007029; doi:10.1107/S1600536810024530)
Supplement: Supplementary file 2 [file e-66-o1861-Isup2.hkl]

# 
# h,k,l, Fc-squared, Fo-squared, sigma(Fo-squared) and status flag 
# 
data_I
_shelx_title ' T in P2(1)/c' 
_shelx_refln_list_code          4 
_shelx_F_calc_maximum      179.62 
_exptl_crystal_F_000       752.00 
_reflns_d_resolution_high  0.8325 
 
loop_ 
 _symmetry_equiv_pos_as_xyz 
 'x, y, z' 
 '-x, y+1/2, -z+1/2' 
 '-x, -y, -z' 
 'x, -y-1/2, z-1/2' 
 
_cell_length_a    15.0690 
_cell_length_b     7.2950 
_cell_length_c    18.5650 
_cell_angle_alpha  90.000 
_cell_angle_beta  106.350 
_cell_angle_gamma  90.000 
 
_shelx_F_squared_multiplier     1.000 
 
loop_ 
 _refln_index_h 
 _refln_index_k 
 _refln_index_l 
 _refln_F_squared_calc 
 _refln_F_squared_meas 
 _refln_F_squared_sigma 
 _refln_observed_status 
   1   0   0     5048.79     3845.04     90.69 o 
   2   0   0      116.68       80.15      6.37 o 
   3   0   0     3945.31     3673.71     36.77 o 
   4   0   0     3007.07     2808.22     37.75 o 
   5   0   0       18.99       11.77      6.37 o 
   6   0   0     4926.92     4592.38     61.28 o 
   7   0   0     1279.61     1156.92     34.56 o 
   8   0   0      869.06      810.33     32.60 o 
   9   0   0      114.22       81.87     15.44 o 
  10   0   0       29.37       27.70     12.75 o 
  11   0   0      221.90      238.49     22.06 o 
  12   0   0       25.77       42.89     14.71 o 
  13   0   0       35.05       56.62     14.22 o 
  14   0   0       20.62       10.05     13.73 o 
  15   0   0        3.11       11.03     10.54 o 
  16   0   0       13.63       28.92     16.67 o 
  17   0   0        0.02        0.00     14.46 o 
   1   1   0     5259.68     5382.86     38.48 o 
   2   1   0      361.12      390.95     12.50 o 
   3   1   0     4680.26     4579.14     45.84 o 
   4   1   0     6529.79     6020.88     59.56 o 
   5   1   0     2117.14     1931.22     37.50 o 
   6   1   0       95.01      110.05     11.77 o 
   7   1   0      405.17      442.91     22.80 o 
   8   1   0       44.36       52.94     11.52 o 
   9   1   0       34.80       25.25     10.05 o 
  10   1   0      476.22      488.75     30.88 o 
  11   1   0       42.54       54.41     14.95 o 
  12   1   0      294.06      320.85     30.15 o 
  13   1   0       19.54       27.94     14.71 o 
  14   1   0       11.64       30.64     13.73 o 
  15   1   0       23.73       26.96     17.40 o 
  16   1   0        1.83        4.90     13.73 o 
  17   1   0        5.49      -20.34     20.34 o 
   0   2   0    12481.57    13834.74     82.85 o 
   1   2   0    11967.47    11432.91     76.96 o 
   2   2   0     7756.79     7983.47     68.14 o 
   3   2   0      520.42      510.32     19.61 o 
   4   2   0       11.59       11.28      6.13 o 
   5   2   0       39.60       39.95      8.33 o 
   6   2   0      333.96      337.27     20.59 o 
   7   2   0      297.16      315.70     20.10 o 
   8   2   0       45.03       37.26     11.77 o 
   9   2   0      249.67      307.86     22.06 o 
  10   2   0       60.06       44.86     13.73 o 
  11   2   0       53.75       57.60     15.69 o 
  12   2   0       17.70       12.26     12.99 o 
  13   2   0      120.22      127.95     19.61 o 
  14   2   0       24.41       16.91     16.67 o 
  15   2   0        0.35      -11.52     14.22 o 
  16   2   0        1.29      -19.61     19.61 o 
   1   3   0     2800.23     3029.80     49.76 o 
   2   3   0      139.39      162.51     12.75 o 
   3   3   0      276.88      323.55     18.87 o 
   4   3   0      692.48      802.00     28.92 o 
   5   3   0        5.08       -0.98     10.29 o 
   6   3   0     2594.60     2556.25     58.58 o 
   7   3   0     1570.61     1486.59     46.57 o 
   8   3   0      122.57      137.26     15.93 o 
   9   3   0      321.28      327.71     26.23 o 
  10   3   0       24.12       36.52     10.29 o 
  11   3   0        9.21        6.86     12.50 o 
  12   3   0       12.55        5.64     13.73 o 
  13   3   0       84.47       72.55     19.61 o 
  14   3   0       13.25       27.21     18.38 o 
  15   3   0       73.42       46.57     21.08 o 
  16   3   0        1.19        8.09     16.67 o 
   0   4   0      134.76      133.83     13.48 o 
   1   4   0        0.56       -3.19      8.58 o 
   2   4   0     1214.43     1281.92     39.46 o 
   3   4   0     1751.69     1841.27     48.53 o 
   4   4   0      363.96      351.98     23.53 o 
   5   4   0       58.87       63.97     15.44 o 
   6   4   0        0.07       13.24      8.82 o 
   7   4   0      475.17      443.40     27.70 o 
   8   4   0      142.81      129.91     20.83 o 
   9   4   0        0.07       11.52     10.78 o 
  10   4   0      127.16      143.14     22.06 o 
  11   4   0       37.28       36.77     17.89 o 
  12   4   0       17.25       37.75     11.52 o 
  13   4   0       79.82       86.03     21.08 o 
  14   4   0        0.57      -18.87     18.87 o 
  15   4   0        1.08       -7.84     17.65 o 
   1   5   0       54.18       76.23     14.71 o 
   2   5   0      815.04      998.58     38.97 o 
   3   5   0      243.13      215.21     23.04 o 
   4   5   0      108.09      104.66     19.36 o 
   5   5   0       43.28       42.16     14.95 o 
   6   5   0      172.13      188.24     20.10 o 
   7   5   0       16.39        4.90     12.01 o 
   8   5   0       24.04       30.39     12.99 o 
   9   5   0       32.85        5.64     17.16 o 
  10   5   0        0.05       -4.17     12.99 o 
  11   5   0       22.95       21.81     19.61 o 
  12   5   0        0.28        7.11     13.48 o 
  13   5   0       16.23       27.45     19.12 o 
  14   5   0        0.30      -13.48     18.87 o 
   0   6   0     1180.58     1300.80     50.74 o 
   1   6   0      587.94      588.75     37.50 o 
   2   6   0      628.92      644.64     37.75 o 
   3   6   0      144.05      135.79     22.55 o 
   4   6   0      181.16      190.45     24.76 o 
   5   6   0      429.46      434.82     31.13 o 
   6   6   0      536.81      529.19     36.03 o 
   7   6   0        1.28       23.78     11.77 o 
   8   6   0        0.55        4.17     15.69 o 
   9   6   0       85.50       63.73     21.32 o 
  10   6   0       59.16       86.03     23.04 o 
  11   6   0       26.14       41.91     18.87 o 
  12   6   0        7.64       -5.15     17.89 o 
   1   7   0      286.25      299.77     30.15 o 
   2   7   0      791.72      744.64     45.84 o 
   3   7   0        9.35       28.68     17.65 o 
   4   7   0       88.06       75.74     23.53 o 
   5   7   0       14.05       12.99     14.95 o 
   6   7   0      344.61      382.86     34.81 o 
   7   7   0      261.80      223.30     32.11 o 
   8   7   0       62.08       85.05     19.61 o 
   9   7   0       57.48       43.14     22.31 o 
  10   7   0       90.38      106.62     27.45 o 
   0   8   0      333.73      332.12     33.83 o 
   1   8   0       61.03       33.58     24.51 o 
   2   8   0        8.37        9.56     19.36 o 
   3   8   0        8.57       29.41     16.91 o 
   4   8   0        2.57        0.00     19.36 o 
   5   8   0        2.77       -5.15     18.38 o 
   6   8   0       29.47       21.08     19.61 o 
   7   8   0       65.90       40.69     21.57 o 
 -17   1   1        2.62      -19.36     19.36 o 
 -16   1   1       14.26        2.45     19.61 o 
 -15   1   1       25.90       28.43     14.46 o 
 -14   1   1       27.20       56.13     15.20 o 
 -13   1   1       42.16       16.42     12.99 o 
 -12   1   1       36.11       14.71     12.50 o 
 -11   1   1      242.60      202.71     23.53 o 
 -10   1   1       39.68        9.31     14.46 o 
  -9   1   1      237.68      258.35     18.87 o 
  -8   1   1      259.80      250.01     18.63 o 
  -7   1   1      154.60      130.15     13.24 o 
  -6   1   1     3617.16     3464.38     55.15 o 
  -5   1   1      769.61      789.25     24.51 o 
  -4   1   1     6167.82     5594.14     56.13 o 
  -3   1   1       11.71       13.73      4.66 o 
  -2   1   1      841.21      951.03     18.38 o 
  -1   1   1     6609.46     6460.12     42.65 o 
   0   1   1        0.45       -0.45      2.93 o 
   1   1   1     2955.41     2861.41     29.66 o 
   2   1   1    13694.94    11025.53    271.34 o 
   3   1   1     2301.52     2343.74     34.32 o 
   4   1   1      465.39      499.78     18.14 o 
   5   1   1      287.63      315.95     16.42 o 
   6   1   1     2120.21     2081.47     44.36 o 
   7   1   1      619.50      640.47     27.94 o 
   8   1   1        4.99       -2.21      7.84 o 
   9   1   1      400.33      375.02     25.74 o 
  10   1   1      170.02      176.97     20.59 o 
  11   1   1       16.25       20.10     11.52 o 
  12   1   1       22.21       25.74     14.95 o 
  13   1   1       70.43       62.75     15.69 o 
  14   1   1        1.11       23.04     11.28 o 
  15   1   1        0.10       38.97     14.71 o 
  16   1   1        3.73       14.95     12.26 o 
  17   1   1        1.47       19.12     11.77 o 
 -17   2   1        0.00       26.96     15.69 o 
 -16   2   1        7.77        7.35     16.67 o 
 -15   2   1       14.29        0.00     18.63 o 
 -14   2   1        0.09      -14.46     15.93 o 
 -13   2   1      116.19      138.98     21.57 o 
 -12   2   1       95.99       96.82     19.61 o 
 -11   2   1      318.79      327.71     26.47 o 
 -10   2   1      626.68      615.47     33.09 o 
  -9   2   1        0.36        1.23      8.82 o 
  -8   2   1       23.19       26.23      9.07 o 
  -7   2   1       26.70       18.14      9.56 o 
  -6   2   1     1208.52     1265.99     36.52 o 
  -5   2   1      802.09      764.01     26.96 o 
  -4   2   1        0.04        5.39      4.90 o 
  -3   2   1     8818.42     8357.02     72.80 o 
  -2   2   1    13836.56    13775.42     87.99 o 
  -1   2   1      404.28      491.69     16.91 o 
   0   2   1     5128.03     5876.56    197.80 o 
   1   2   1     4653.08     5159.81     52.70 o 
   2   2   1       27.88       42.16      7.11 o 
   3   2   1     2730.66     2694.00     43.87 o 
   4   2   1      993.84     1080.93     30.39 o 
   5   2   1      136.33      108.83     12.01 o 
   6   2   1      913.22      897.84     32.35 o 
   7   2   1      238.58      240.94     19.36 o 
   8   2   1      185.13      185.55     19.36 o 
   9   2   1       33.67       22.80     13.48 o 
  10   2   1      332.43      339.72     26.72 o 
  11   2   1       57.28       52.45     13.48 o 
  12   2   1       12.98        9.07     13.24 o 
  13   2   1       14.01       45.59     14.46 o 
  14   2   1      144.57      221.58     25.49 o 
  15   2   1        1.42       16.67     14.46 o 
  16   2   1        0.09        5.15     18.14 o 
 -16   3   1        1.86        2.70     20.34 o 
 -15   3   1       18.72       26.47     16.42 o 
 -14   3   1       25.61        2.21     17.40 o 
 -13   3   1      118.98      132.60     22.31 o 
 -12   3   1        1.20       18.63     11.77 o 
 -11   3   1        4.61       32.60     12.01 o 
 -10   3   1       29.74       48.53     12.26 o 
  -9   3   1      286.82      264.96     26.47 o 
  -8   3   1      355.31      325.51     24.51 o 
  -7   3   1      411.68      406.88     25.25 o 
  -6   3   1      544.23      546.10     26.96 o 
  -5   3   1     1151.35     1080.93     34.56 o 
  -4   3   1      164.56      157.85     13.73 o 
  -3   3   1       75.70       66.42     10.54 o 
  -2   3   1     1273.06     1436.83     34.81 o 
  -1   3   1      905.68     1031.91     29.41 o 
   0   3   1      849.77     1004.18     20.53 o 
   1   3   1      802.38      845.14     26.96 o 
   2   3   1       64.48       60.05      8.33 o 
   3   3   1      406.89      438.01     21.57 o 
   4   3   1     1511.94     1623.36     42.16 o 
   5   3   1     1253.78     1271.14     39.71 o 
   6   3   1      693.59      751.26     32.11 o 
   7   3   1        5.89       12.26      9.31 o 
   8   3   1       24.48        5.39     10.29 o 
   9   3   1      106.16       99.51     14.71 o 
  10   3   1       70.30       63.48     18.14 o 
  11   3   1      120.90      113.98     18.38 o 
  12   3   1        0.04      -16.42     16.42 o 
  13   3   1       15.15       10.54     17.89 o 
  14   3   1        0.86       32.35     15.20 o 
  15   3   1        2.80        7.60     16.91 o 
  16   3   1        7.70      -10.78     17.89 o 
 -15   4   1       27.41       80.40     16.91 o 
 -14   4   1        0.13       19.36     14.95 o 
 -13   4   1      185.81      240.45     29.41 o 
 -12   4   1      112.76      105.15     22.80 o 
 -11   4   1       46.14       11.52     16.91 o 
 -10   4   1        8.32       -3.43     13.48 o 
  -9   4   1       55.94       68.39     14.46 o 
  -8   4   1       68.62       58.83     15.93 o 
  -7   4   1      470.98      436.05     29.17 o 
  -6   4   1      207.32      210.55     21.57 o 
  -5   4   1        0.31      -11.03     11.03 o 
  -4   4   1     1059.55     1001.03     38.73 o 
  -3   4   1      807.21      902.00     34.56 o 
  -2   4   1      113.67      109.07     13.24 o 
  -1   4   1     1302.28     1253.98     38.24 o 
   0   4   1     1128.20     1184.28     63.12 o 
   1   4   1        6.19       14.46      7.84 o 
   2   4   1     1818.02     2238.83     51.96 o 
   3   4   1     1030.55     1063.53     37.26 o 
   4   4   1      110.02      133.83     15.44 o 
   5   4   1      309.19      359.33     25.98 o 
   6   4   1      196.31      193.39     20.34 o 
   7   4   1      220.36      203.93     22.55 o 
   8   4   1      484.42      451.00     32.11 o 
   9   4   1       20.68        8.33     14.71 o 
  10   4   1       70.00       56.62     18.63 o 
  11   4   1        3.37       11.77     16.67 o 
  12   4   1        2.87       21.32     16.18 o 
  13   4   1        0.01       -4.66     12.26 o 
  14   4   1        0.15       17.40     16.42 o 
  15   4   1       39.70       59.07     21.57 o 
 -14   5   1        2.45        5.39     20.83 o 
 -13   5   1        7.06       29.66     14.71 o 
 -12   5   1       19.56       48.29     14.46 o 
 -11   5   1       54.70       64.46     17.40 o 
 -10   5   1       98.06      104.42     20.10 o 
  -9   5   1      512.43      479.19     37.26 o 
  -8   5   1      132.52      142.90     22.31 o 
  -7   5   1        0.67      -13.24     13.24 o 
  -6   5   1       97.61       48.53     18.38 o 
  -5   5   1      110.12       90.94     15.93 o 
  -4   5   1     1829.87     1812.10     54.41 o 
  -3   5   1       39.09       34.32     12.75 o 
  -2   5   1     1029.92     1145.64     43.14 o 
  -1   5   1      878.41      975.29     39.22 o 
   0   5   1      603.70      629.18     22.40 o 
   1   5   1       37.29       50.25     12.26 o 
   2   5   1      311.81      359.82     24.02 o 
   3   5   1     1235.99     1255.45     46.33 o 
   4   5   1     3283.56     3368.55     76.23 o 
   5   5   1      768.75      808.62     38.97 o 
   6   5   1       22.64       24.02     13.48 o 
   7   5   1      124.81      143.14     20.83 o 
   8   5   1       96.28       90.69     17.89 o 
   9   5   1       41.82        5.88     17.40 o 
  10   5   1       38.97       51.72     16.91 o 
  11   5   1       54.99       68.63     16.42 o 
  12   5   1       75.59       87.75     21.81 o 
  13   5   1        2.65       12.75     18.63 o 
 -12   6   1       38.75       56.87     22.55 o 
 -11   6   1        0.76       -7.35     15.20 o 
 -10   6   1        2.80       18.38     16.18 o 
  -9   6   1        0.97       17.40     12.26 o 
  -8   6   1       76.25       78.44     17.65 o 
  -7   6   1       98.93       88.24     18.87 o 
  -6   6   1        0.05       -3.68     13.48 o 
  -5   6   1        2.05       18.14     10.54 o 
  -4   6   1       32.28       39.95     15.93 o 
  -3   6   1        3.90       22.06     12.50 o 
  -2   6   1      148.24      161.04     21.08 o 
  -1   6   1      128.38      113.24     20.59 o 
   0   6   1      179.25      168.59     18.02 o 
   1   6   1       15.78       34.56     15.44 o 
   2   6   1        6.70       14.95     13.24 o 
   3   6   1      158.20      184.81     24.02 o 
   4   6   1      258.04      218.88     24.76 o 
   5   6   1       11.80       20.10     15.44 o 
   6   6   1       11.15       30.64     13.73 o 
   7   6   1       76.55       70.35     20.83 o 
   8   6   1      137.67      158.34     22.31 o 
   9   6   1        5.19       15.69     17.40 o 
  10   6   1        0.71        4.66     14.46 o 
  11   6   1        2.86       10.05     15.93 o 
  12   6   1        0.00       18.63     16.18 o 
 -10   7   1        8.35       18.38     16.18 o 
  -9   7   1       46.26       37.75     20.83 o 
  -8   7   1       20.26        4.90     21.57 o 
  -7   7   1       15.15        4.66     19.12 o 
  -6   7   1       98.31       93.39     23.04 o 
  -5   7   1        0.07       12.99     10.54 o 
  -4   7   1      252.48      226.24     26.23 o 
  -3   7   1       12.88       12.26     16.67 o 
  -2   7   1      148.26      145.11     23.04 o 
  -1   7   1        0.60        0.00     16.18 o 
   0   7   1        0.97        6.76      9.48 o 
   1   7   1        6.01       -6.13     19.85 o 
   2   7   1      838.88      947.35     52.70 o 
   3   7   1       97.35       95.10     21.32 o 
   4   7   1        3.14        4.17     15.93 o 
   5   7   1      112.14      126.72     25.49 o 
   6   7   1      143.49      183.10     24.51 o 
   7   7   1       34.04       30.64     18.38 o 
   8   7   1        1.58        9.80     14.22 o 
   9   7   1       18.74       -5.15     20.59 o 
  10   7   1        3.07        8.09     18.14 o 
  -7   8   1       61.11       67.41     20.10 o 
  -6   8   1       43.70       75.98     19.12 o 
  -5   8   1      228.00      196.09     32.35 o 
  -4   8   1      139.71       77.21     27.45 o 
  -3   8   1        0.32       14.71     14.71 o 
  -2   8   1        3.08       28.92     14.46 o 
  -1   8   1       32.26       19.12     21.57 o 
   0   8   1      289.86      289.29     23.27 o 
   1   8   1       20.93       -2.45     18.38 o 
   2   8   1      117.49      145.60     27.21 o 
   3   8   1      163.16      157.61     28.19 o 
   4   8   1        5.50      -17.16     17.16 o 
   5   8   1       35.35       23.29     22.31 o 
   6   8   1       31.16       15.93     18.38 o 
 -17   0   2        5.25       10.29     14.95 o 
 -16   0   2        3.17       -4.66     15.93 o 
 -15   0   2        6.70        4.17     13.24 o 
 -14   0   2       41.25       35.05     18.38 o 
 -13   0   2       93.43       82.85     19.12 o 
 -12   0   2        0.74       11.03     11.77 o 
 -11   0   2      828.94      882.64     39.71 o 
 -10   0   2     2171.44     2137.11     57.11 o 
  -9   0   2        5.19       10.05      8.82 o 
  -8   0   2       18.74       10.78      6.62 o 
  -7   0   2       32.09       30.39      8.33 o 
  -6   0   2      740.11      740.97     24.76 o 
  -5   0   2     1815.21     1853.77     34.56 o 
  -3   0   2     2540.04     2600.62     31.13 o 
  -2   0   2     5860.88     5456.88     38.24 o 
   0   0   2    12970.31    10673.86    135.71 o 
   1   0   2      219.55      270.11      9.31 o 
   2   0   2     3416.00     3549.93     35.79 o 
   3   0   2     1079.13     1143.68     23.53 o 
   4   0   2     7377.37     6832.93     64.71 o 
   5   0   2      202.90      198.78     13.73 o 
   6   0   2      180.94      186.04     13.73 o 
   7   0   2       24.30       30.88      9.07 o 
   8   0   2      783.26      749.30     31.62 o 
   9   0   2      312.86      308.10     23.04 o 
  10   0   2      226.83      221.82     21.57 o 
  11   0   2      165.45      188.98     20.34 o 
  12   0   2       45.61       52.45     17.16 o 
  13   0   2       31.55       30.88     17.40 o 
  14   0   2      279.77      319.87     31.62 o 
  15   0   2       16.46       -4.66     20.10 o 
  16   0   2       15.43       53.19     18.14 o 
 -17   1   2       33.84       25.74     21.57 o 
 -16   1   2        2.20       11.77     16.18 o 
 -15   1   2       17.78        2.21     14.22 o 
 -14   1   2        7.61        5.88     16.42 o 
 -13   1   2      278.55      281.14     26.47 o 
 -12   1   2       79.66       64.71     18.38 o 
 -11   1   2      175.95      166.18     20.10 o 
 -10   1   2       12.48        2.70      9.80 o 
  -9   1   2      763.94      650.28     31.62 o 
  -8   1   2     2303.89     2225.35     52.45 o 
  -7   1   2       37.76       49.76      9.80 o 
  -6   1   2       44.91       39.71      8.58 o 
  -5   1   2        0.88        5.15      5.64 o 
  -4   1   2      376.14      381.88     15.20 o 
  -3   1   2      605.41      614.98     17.40 o 
  -2   1   2     4604.95     4395.80     40.44 o 
  -1   1   2     3363.99     3029.07     31.37 o 
   0   1   2     3099.99     2880.81     26.72 o 
   1   1   2      195.16      237.51      9.80 o 
   2   1   2     1589.80     1634.64     27.70 o 
   3   1   2     3295.73     3196.97     42.40 o 
   4   1   2      332.42      325.51     16.67 o 
   5   1   2     1102.47     1117.46     30.88 o 
   6   1   2     4455.58     4240.16     65.69 o 
   7   1   2     1108.22     1131.92     37.26 o 
   8   1   2      479.92      502.48     26.23 o 
   9   1   2        2.50       -1.23      8.33 o 
  10   1   2       23.36       46.08     12.50 o 
  11   1   2        1.78      -12.26     12.26 o 
  12   1   2        2.90       12.50     13.24 o 
  13   1   2       54.16       31.37     18.87 o 
  14   1   2      230.75      234.08     29.90 o 
  15   1   2        0.15      -13.97     18.14 o 
  16   1   2        7.06       -7.60     19.36 o 
 -17   2   2        7.10       15.93     14.46 o 
 -16   2   2        2.19        2.45     14.95 o 
 -15   2   2        0.37       11.28     15.44 o 
 -14   2   2       50.20       61.77     18.87 o 
 -13   2   2       83.74       65.69     17.16 o 
 -12   2   2       23.34        5.15     14.71 o 
 -11   2   2       43.40       34.07     15.93 o 
 -10   2   2      458.29      457.87     29.41 o 
  -9   2   2        0.31        6.37      8.09 o 
  -8   2   2      209.24      190.70     17.65 o 
  -7   2   2      376.27      355.41     21.57 o 
  -6   2   2      297.02      275.01     18.63 o 
  -5   2   2     1464.95     1486.59     37.01 o 
  -4   2   2     1159.90     1107.41     29.41 o 
  -3   2   2      673.93      690.96     22.55 o 
  -2   2   2     2137.30     2518.50     38.97 o 
  -1   2   2       61.83       57.60      7.60 o 
   0   2   2     1560.95     1886.31     22.96 o 
   1   2   2     2725.41     3064.85     42.65 o 
   2   2   2      889.72     1043.19     26.72 o 
   3   2   2       21.30       19.12      6.62 o 
   4   2   2     1241.74     1205.70     33.33 o 
   5   2   2       23.88       41.18      8.58 o 
   6   2   2       31.06       16.91      8.33 o 
   7   2   2        3.91        0.98      7.35 o 
   8   2   2      179.70      170.11     17.16 o 
   9   2   2        0.01       -9.80      9.80 o 
  10   2   2        1.30       12.26      8.58 o 
  11   2   2       73.05      101.48     17.65 o 
  12   2   2       73.50       79.91     15.20 o 
  13   2   2       40.41       30.64     20.83 o 
  14   2   2        0.25       11.28     17.89 o 
  15   2   2       38.28       89.96     18.87 o 
  16   2   2        4.37      -18.38     18.38 o 
 -16   3   2       27.64       33.58     15.69 o 
 -15   3   2       10.36       16.67     19.36 o 
 -14   3   2       65.32       59.07     17.40 o 
 -13   3   2        0.03      -13.97     14.71 o 
 -12   3   2       35.12        5.64     15.20 o 
 -11   3   2      963.31      984.85     45.84 o 
 -10   3   2        0.54       16.91      9.80 o 
  -9   3   2       91.29       70.35     15.20 o 
  -8   3   2       31.81       34.56     10.78 o 
  -7   3   2     1026.40     1003.23     37.26 o 
  -6   3   2      419.16      390.21     24.27 o 
  -5   3   2      698.34      775.53     30.88 o 
  -4   3   2     3652.20     3701.65     61.52 o 
  -3   3   2      280.12      275.50     17.16 o 
  -2   3   2     1451.99     1596.65     37.99 o 
  -1   3   2     2183.00     2267.27     43.87 o 
   0   3   2      526.90      631.89     16.55 o 
   1   3   2       44.95       36.28      8.33 o 
   2   3   2       35.21       31.62      7.35 o 
   3   3   2      250.64      285.31     18.14 o 
   4   3   2     5070.52     5601.50     76.47 o 
   5   3   2     3523.72     3520.02     66.18 o 
   6   3   2     1003.66     1076.77     38.73 o 
   7   3   2        2.70        1.23      8.33 o 
   8   3   2        3.65        9.80      8.58 o 
   9   3   2       37.83       45.84     13.97 o 
  10   3   2      173.62      167.66     19.85 o 
  11   3   2        1.33       -3.68     12.50 o 
  12   3   2      120.76       93.88     19.36 o 
  13   3   2       14.94       30.39     15.44 o 
  14   3   2        1.14       -2.45     15.20 o 
  15   3   2        1.50       -2.45     16.42 o 
 -15   4   2       17.06       23.04     20.34 o 
 -14   4   2        1.02       -4.66     16.18 o 
 -13   4   2      183.14      169.37     28.92 o 
 -12   4   2        1.03      -14.22     16.42 o 
 -11   4   2        4.85        7.60     11.03 o 
 -10   4   2        3.65        5.15     11.77 o 
  -9   4   2        4.63        0.00     12.50 o 
  -8   4   2      467.67      467.91     29.90 o 
  -7   4   2      362.81      395.61     27.21 o 
  -6   4   2      125.66      120.35     16.67 o 
  -5   4   2      228.55      211.04     18.87 o 
  -4   4   2        0.14        2.21      7.60 o 
  -3   4   2      126.04      108.34     14.46 o 
  -2   4   2      933.36      885.83     33.83 o 
  -1   4   2       60.89       64.46     11.52 o 
   0   4   2      719.39      710.03     20.97 o 
   1   4   2      842.24      943.18     33.58 o 
   2   4   2      380.03      429.92     24.76 o 
   3   4   2     1588.53     1622.63     46.08 o 
   4   4   2      182.67      171.09     15.69 o 
   5   4   2      174.13      160.79     18.87 o 
   6   4   2      142.93      162.75     17.89 o 
   7   4   2        5.81        2.94      9.80 o 
   8   4   2      135.84      102.46     19.85 o 
   9   4   2        1.80       17.40     11.03 o 
  10   4   2       89.68       69.12     18.87 o 
  11   4   2       16.72       20.10     16.18 o 
  12   4   2       32.67       17.40     16.42 o 
  13   4   2        9.21       35.30     15.93 o 
  14   4   2       10.74       23.04     11.77 o 
 -14   5   2        0.22      -15.69     15.69 o 
 -13   5   2       24.42       19.61     19.12 o 
 -12   5   2        1.75        2.21     16.91 o 
 -11   5   2       20.27       -2.21     17.16 o 
 -10   5   2       76.76       59.81     15.44 o 
  -9   5   2       34.78       20.59     14.22 o 
  -8   5   2       91.41       66.42     22.06 o 
  -7   5   2      121.29      107.36     17.89 o 
  -6   5   2      126.89      121.82     19.12 o 
  -5   5   2       92.16       89.22     16.42 o 
  -4   5   2      386.31      484.83     30.39 o 
  -3   5   2      242.32      270.36     22.80 o 
  -2   5   2      160.96      156.13     17.65 o 
  -1   5   2      306.35      295.11     22.80 o 
   0   5   2       69.33       80.08      9.56 o 
   1   5   2      272.89      330.65     24.27 o 
   2   5   2     1428.69     1679.74     52.21 o 
   3   5   2      257.71      311.04     24.51 o 
   4   5   2        9.08        8.82     13.97 o 
   5   5   2        8.11        7.84     10.78 o 
   6   5   2        0.06       11.52     10.05 o 
   7   5   2       88.66      106.13     19.12 o 
   8   5   2      190.25      164.96     26.47 o 
   9   5   2      200.54      179.91     23.29 o 
  10   5   2        5.56        4.17     16.67 o 
  11   5   2       12.96        0.00     15.69 o 
  12   5   2       32.81       67.90     18.38 o 
  13   5   2        2.96      -10.29     19.36 o 
 -12   6   2       12.40       20.59     18.14 o 
 -11   6   2       34.97       28.92     19.61 o 
 -10   6   2      198.34      198.78     28.19 o 
  -9   6   2       34.94       45.35     17.16 o 
  -8   6   2       13.02       10.29     16.67 o 
  -7   6   2       55.22       74.27     17.40 o 
  -6   6   2      263.28      250.50     27.94 o 
  -5   6   2       84.75       64.71     19.12 o 
  -4   6   2       20.25       38.24     15.20 o 
  -3   6   2      532.31      476.98     33.33 o 
  -2   6   2      584.67      540.22     35.79 o 
  -1   6   2        0.06       -4.90     12.50 o 
   0   6   2     1072.14     1103.78     33.88 o 
   1   6   2      128.27      146.58     21.57 o 
   2   6   2       11.59       13.48     15.20 o 
   3   6   2      359.34      359.33     28.92 o 
   4   6   2      204.63      206.14     25.98 o 
   5   6   2      729.52      754.20     43.14 o 
   6   6   2      297.18      336.54     30.39 o 
   7   6   2       50.47       28.68     18.38 o 
   8   6   2      210.01      227.95     25.49 o 
   9   6   2        2.42       27.21     15.69 o 
  10   6   2        0.08       16.91     16.91 o 
  11   6   2        0.47       20.34     15.69 o 
  12   6   2        7.76        5.39     19.12 o 
 -10   7   2        6.83        5.15     17.40 o 
  -9   7   2       11.68       32.60     16.42 o 
  -8   7   2       24.37        9.56     20.83 o 
  -7   7   2      251.15      216.43     32.11 o 
  -6   7   2      203.20      188.73     29.41 o 
  -5   7   2       31.52        6.37     20.10 o 
  -4   7   2      703.91      620.13     40.93 o 
  -3   7   2      950.88      977.01     50.98 o 
  -2   7   2      224.20      236.78     26.47 o 
  -1   7   2       17.78        6.13     15.93 o 
   0   7   2       90.52       97.31     14.70 o 
   1   7   2      472.07      523.80     37.75 o 
   2   7   2     1139.32     1231.19     56.13 o 
   3   7   2       13.06       31.37     15.69 o 
   4   7   2      123.38      137.26     23.29 o 
   5   7   2      108.82      137.26     24.51 o 
   6   7   2       13.47        0.00     19.36 o 
   7   7   2        9.39       -2.45     20.10 o 
   8   7   2       21.67       10.05     21.81 o 
   9   7   2      120.32       94.12     25.49 o 
  -7   8   2        9.27       10.78     15.69 o 
  -6   8   2       53.72       94.12     18.14 o 
  -5   8   2      202.73      162.75     30.39 o 
  -4   8   2      308.24      313.74     33.33 o 
  -3   8   2      115.14      110.30     25.74 o 
  -2   8   2       13.02      -16.91     17.65 o 
  -1   8   2       24.73       33.83     15.93 o 
   0   8   2        1.23      -12.54     12.54 o 
   1   8   2       83.93       84.81     22.80 o 
   2   8   2      539.06      569.64     43.14 o 
   3   8   2      243.40      213.74     33.58 o 
   4   8   2       62.18       63.48     23.53 o 
   5   8   2       66.47       62.50     20.10 o 
   6   8   2       11.53       24.27     18.14 o 
 -17   1   3       17.73       50.98     20.10 o 
 -16   1   3        0.87        9.31     14.71 o 
 -15   1   3        7.20      -17.16     17.16 o 
 -14   1   3       14.17       37.01     12.75 o 
 -13   1   3       12.12       46.08     12.50 o 
 -12   1   3        0.90       19.36     11.77 o 
 -11   1   3       81.35      109.81     17.16 o 
 -10   1   3      622.92      563.75     31.86 o 
  -9   1   3       36.68       33.33     11.28 o 
  -8   1   3     1390.68     1450.32     41.91 o 
  -7   1   3      930.11      913.77     31.37 o 
  -6   1   3       90.90       81.38      9.07 o 
  -5   1   3     2929.39     2871.95     45.84 o 
  -4   1   3     1260.48     1101.77     25.98 o 
  -3   1   3      220.77      261.53     11.77 o 
  -2   1   3     4249.28     4246.53     42.40 o 
  -1   1   3     4142.49     4227.17     40.44 o 
   0   1   3     4000.47     4085.17     45.35 o 
   1   1   3       92.54      104.91      8.33 o 
   2   1   3      652.10      648.32     19.12 o 
   3   1   3       87.90       66.67      9.56 o 
   4   1   3     7216.76     6878.03     71.33 o 
   5   1   3     1111.91      954.46     30.64 o 
   6   1   3      101.86      106.38     13.48 o 
   7   1   3        0.77        0.98      8.58 o 
   8   1   3      146.35      126.23     15.69 o 
   9   1   3       31.23       32.35     12.75 o 
  10   1   3      264.41      288.25     23.29 o 
  11   1   3      212.07      233.10     24.27 o 
  12   1   3       63.88       80.89     16.91 o 
  13   1   3       58.25       36.28     19.85 o 
  14   1   3        5.14      -19.61     19.61 o 
  15   1   3        0.00        7.35     16.18 o 
  16   1   3        2.32        7.84     18.87 o 
 -17   2   3        2.87       52.70     16.18 o 
 -16   2   3        0.01      -15.20     15.20 o 
 -15   2   3       35.68       73.29     15.93 o 
 -14   2   3        1.70       12.26     13.24 o 
 -13   2   3      557.26      560.81     39.46 o 
 -12   2   3       51.03       38.97     15.44 o 
 -11   2   3      175.85      139.47     21.57 o 
 -10   2   3      175.93      192.66     19.36 o 
  -9   2   3       18.17       11.28      8.33 o 
  -8   2   3      912.77      826.76     34.56 o 
  -7   2   3     3214.74     3005.78     59.32 o 
  -6   2   3      971.69      983.87     34.07 o 
  -5   2   3      204.86      170.11     14.46 o 
  -4   2   3       30.71       28.19      7.11 o 
  -3   2   3       10.09       10.29      7.11 o 
  -2   2   3     3138.91     3220.01     46.33 o 
  -1   2   3      185.02      192.66     12.50 o 
   0   2   3    16984.04    17693.17    352.84 o 
   1   2   3     8373.62     8941.85     75.98 o 
   2   2   3      100.91       94.37      9.07 o 
   3   2   3       29.92       21.32      7.35 o 
   4   2   3     1027.85     1010.34     31.86 o 
   5   2   3      323.36      359.33     21.81 o 
   6   2   3        2.28        3.19      6.62 o 
   7   2   3      117.83      119.86     17.16 o 
   8   2   3     1558.06     1543.70     49.51 o 
   9   2   3       49.13       51.72     12.75 o 
  10   2   3        0.57      -13.97     13.97 o 
  11   2   3       65.51       73.53     16.67 o 
  12   2   3        0.31        9.56     14.71 o 
  13   2   3        0.76        4.17     12.99 o 
  14   2   3      193.82      238.49     29.41 o 
  15   2   3        6.37        4.90     16.67 o 
  16   2   3       23.07       18.87     22.31 o 
 -16   3   3       14.94      -20.59     20.59 o 
 -15   3   3        1.19       11.77     18.14 o 
 -14   3   3        1.16      -10.78     16.91 o 
 -13   3   3        0.75       10.05     15.20 o 
 -12   3   3       10.08       12.75     12.75 o 
 -11   3   3      103.99      139.22     19.61 o 
 -10   3   3       40.52       42.89     13.97 o 
  -9   3   3      271.25      239.72     23.04 o 
  -8   3   3        5.11       19.12      9.56 o 
  -7   3   3      470.84      585.08     29.17 o 
  -6   3   3     1605.53     1595.91     46.57 o 
  -5   3   3     1279.34     1246.63     38.73 o 
  -4   3   3     1372.63     1369.92     38.73 o 
  -3   3   3     1088.93     1068.68     32.84 o 
  -2   3   3      761.82      821.85     27.70 o 
  -1   3   3     1020.76     1036.81     30.88 o 
   0   3   3     1016.66     1224.56     23.31 o 
   1   3   3      433.74      522.82     22.55 o 
   2   3   3      112.51      122.55     12.99 o 
   3   3   3     1604.09     1713.81     43.63 o 
   4   3   3     1026.83     1033.38     36.28 o 
   5   3   3      815.98      740.48     33.33 o 
   6   3   3      282.05      257.37     21.81 o 
   7   3   3      155.28      197.31     18.87 o 
   8   3   3       13.86       34.81      9.31 o 
   9   3   3        2.30        0.00     10.29 o 
  10   3   3        6.54      -14.95     14.95 o 
  11   3   3        1.38       -3.68     15.20 o 
  12   3   3       17.67       57.60     19.36 o 
  13   3   3       11.83        9.07     16.18 o 
  14   3   3        1.57      -17.40     17.40 o 
  15   3   3        2.25      -13.24     19.61 o 
 -15   4   3       27.60       30.39     17.65 o 
 -14   4   3       47.82       44.86     21.81 o 
 -13   4   3      103.13       80.89     22.06 o 
 -12   4   3        4.64       -1.96     12.01 o 
 -11   4   3       31.10       52.45     14.95 o 
 -10   4   3        2.39       17.40     11.77 o 
  -9   4   3      374.61      327.96     28.43 o 
  -8   4   3      467.59      499.78     31.13 o 
  -7   4   3       99.53      111.03     14.46 o 
  -6   4   3      302.26      288.25     23.53 o 
  -5   4   3      789.91      767.93     34.32 o 
  -4   4   3      174.58      159.81     16.91 o 
  -3   4   3       41.62       62.26     12.26 o 
  -2   4   3     2316.80     2314.33     53.92 o 
  -1   4   3     1258.57     1348.10     40.93 o 
   0   4   3        0.48        2.60      6.15 o 
   1   4   3     1259.88     1498.36     43.14 o 
   2   4   3     2313.78     2607.48     57.85 o 
   3   4   3      390.54      352.22     25.25 o 
   4   4   3       10.89        7.60      9.07 o 
   5   4   3      249.76      210.06     21.81 o 
   6   4   3      437.07      437.28     29.66 o 
   7   4   3      150.85      124.03     19.61 o 
   8   4   3        1.43       -4.90     11.03 o 
   9   4   3      207.75      204.91     26.23 o 
  10   4   3      186.80      203.93     24.76 o 
  11   4   3       53.41       60.30     18.87 o 
  12   4   3        5.77       20.10     13.97 o 
  13   4   3        6.53       -9.80     18.14 o 
  14   4   3        0.59       25.98     18.87 o 
 -14   5   3       48.80       72.55     23.53 o 
 -13   5   3        7.31       46.08     13.48 o 
 -12   5   3        9.74       -6.86     11.77 o 
 -11   5   3        3.32       10.54     14.46 o 
 -10   5   3        7.40       35.79     16.18 o 
  -9   5   3      272.66      254.67     27.70 o 
  -8   5   3       23.03       12.26     13.73 o 
  -7   5   3     1517.05     1464.29     54.90 o 
  -6   5   3     2440.13     2310.16     67.41 o 
  -5   5   3      830.81      793.67     41.42 o 
  -4   5   3       36.91       38.73     12.01 o 
  -3   5   3        2.99        0.00     10.78 o 
  -2   5   3      197.63      199.27     19.12 o 
  -1   5   3     2555.71     2610.42     63.73 o 
   0   5   3      782.28      862.50     26.58 o 
   1   5   3        2.50       11.03      9.80 o 
   2   5   3      776.39      898.82     38.97 o 
   3   5   3      321.31      308.59     26.23 o 
   4   5   3       86.52       66.91     16.67 o 
   5   5   3        5.59       12.75      9.80 o 
   6   5   3      641.03      683.86     39.22 o 
   7   5   3      540.01      561.06     34.81 o 
   8   5   3      390.68      344.13     33.58 o 
   9   5   3        1.89       14.22     14.95 o 
  10   5   3      170.53      164.71     23.04 o 
  11   5   3        0.26        9.31     13.48 o 
  12   5   3        7.61       17.40     15.20 o 
  13   5   3        6.89       21.32     14.95 o 
 -13   6   3        6.10      -13.48     15.20 o 
 -12   6   3        0.05       -7.60     19.36 o 
 -11   6   3       53.84       69.86     21.08 o 
 -10   6   3      156.08      182.12     25.74 o 
  -9   6   3      122.73      125.01     22.31 o 
  -8   6   3       15.22       40.93     13.73 o 
  -7   6   3        2.51      -11.77     13.48 o 
  -6   6   3      109.51       93.63     22.31 o 
  -5   6   3       83.54       95.59     19.61 o 
  -4   6   3        0.11       27.94     11.77 o 
  -3   6   3      151.80      171.09     22.06 o 
  -2   6   3       57.30       50.49     15.44 o 
  -1   6   3       86.43      107.11     18.14 o 
   0   6   3      165.29      162.72     15.25 o 
   1   6   3        1.23       11.77     11.03 o 
   2   6   3       68.86       86.03     17.65 o 
   3   6   3       83.43      100.74     19.12 o 
   4   6   3       97.85      122.55     19.12 o 
   5   6   3        2.10        1.96     16.18 o 
   6   6   3       40.88       49.76     13.97 o 
   7   6   3       24.51       10.54     16.91 o 
   8   6   3        1.29       19.85     13.73 o 
   9   6   3       69.07       37.01     21.81 o 
  10   6   3      144.43      142.65     24.51 o 
  11   6   3       54.77       78.19     24.76 o 
 -10   7   3       19.92       -5.15     18.87 o 
  -9   7   3      162.05      164.96     27.45 o 
  -8   7   3      482.03      426.25     40.93 o 
  -7   7   3       19.87       16.18     19.61 o 
  -6   7   3       18.74       15.44     16.42 o 
  -5   7   3      173.34      181.14     26.47 o 
  -4   7   3      151.99      124.27     24.51 o 
  -3   7   3      154.41      150.74     23.78 o 
  -2   7   3       55.06       71.33     17.16 o 
  -1   7   3       15.99       34.56     14.71 o 
   0   7   3       19.37        7.22     11.48 o 
   1   7   3       18.66       12.26     16.67 o 
   2   7   3      160.42      162.02     26.96 o 
   3   7   3       18.83       29.66     14.95 o 
   4   7   3      166.98      196.09     27.70 o 
   5   7   3       25.72       40.44     18.38 o 
   6   7   3        3.83        4.66     15.44 o 
   7   7   3        7.85       -9.80     14.95 o 
   8   7   3       35.36       37.99     23.78 o 
   9   7   3      162.18      143.63     30.64 o 
  -7   8   3       49.47        8.09     23.29 o 
  -6   8   3       14.44       36.52     17.40 o 
  -5   8   3      157.17      114.71     30.39 o 
  -4   8   3       36.69       64.95     17.65 o 
  -3   8   3       19.74        2.45     21.08 o 
  -2   8   3      118.15       92.65     22.55 o 
  -1   8   3       18.02        0.00     19.61 o 
   0   8   3       78.69       62.29     20.71 o 
   1   8   3       19.06       46.57     19.12 o 
   2   8   3      130.37      163.24     24.27 o 
   3   8   3      122.95       98.04     27.21 o 
   4   8   3       17.97       28.19     19.85 o 
   5   8   3       80.50       79.17     22.31 o 
 -18   0   4        1.47       10.78     15.93 o 
 -17   0   4       10.24       -2.45     20.10 o 
 -16   0   4       24.38       29.90     16.91 o 
 -15   0   4       12.54        8.33     15.20 o 
 -14   0   4       36.55       45.84     19.36 o 
 -13   0   4      338.19      348.55     30.15 o 
 -12   0   4      216.54      203.69     23.78 o 
 -11   0   4      909.44      889.50     40.20 o 
 -10   0   4     1446.59     1569.68     49.51 o 
  -9   0   4      384.31      423.30     25.49 o 
  -8   0   4     3706.37     3695.77     64.46 o 
  -7   0   4     1807.27     1794.94     42.89 o 
  -6   0   4     5393.70     5324.28     65.44 o 
  -5   0   4    12502.93    11836.60     88.97 o 
  -4   0   4       41.61       27.45      7.60 o 
  -3   0   4    22753.00    17916.55    381.39 o 
  -2   0   4    11094.19    10016.42    266.68 o 
  -1   0   4    17794.87    15359.57    319.13 o 
   0   0   4     2957.97     2978.07    111.28 o 
   1   0   4    16414.53    13335.69    323.30 o 
   2   0   4    13060.28    12774.15     83.09 o 
   3   0   4       75.77       86.52      9.56 o 
   4   0   4     2284.69     2249.86     42.40 o 
   5   0   4      833.60      808.13     27.94 o 
   6   0   4     2682.24     2518.75     52.94 o 
   7   0   4       73.34       69.12     11.52 o 
   8   0   4       87.72       76.72     13.97 o 
   9   0   4      123.44      148.05     16.91 o 
  10   0   4        1.16       10.78      9.31 o 
  11   0   4      409.41      429.43     32.60 o 
  12   0   4      442.82      413.26     34.56 o 
  13   0   4       10.38       30.88     14.71 o 
  14   0   4       63.13       65.44     19.12 o 
  15   0   4        4.26        9.80     15.69 o 
  16   0   4        2.31       16.18     16.18 o 
 -17   1   4        2.82      -12.75     17.65 o 
 -16   1   4        0.58       30.15     12.99 o 
 -15   1   4       29.44       50.98     16.42 o 
 -14   1   4       13.98       27.21     15.20 o 
 -13   1   4      703.87      676.99     41.18 o 
 -12   1   4     1185.47     1105.45     48.29 o 
 -11   1   4      218.28      201.73     21.81 o 
 -10   1   4       29.81       33.58     11.52 o 
  -9   1   4       37.80       20.83      9.31 o 
  -8   1   4      138.30      127.95     13.97 o 
  -7   1   4     1999.15     2000.10     45.84 o 
  -6   1   4      304.31      318.15     17.40 o 
  -5   1   4        7.85       16.42      5.64 o 
  -4   1   4      138.17      125.25     10.54 o 
  -3   1   4      829.64      886.81     22.55 o 
  -2   1   4      313.42      284.57     12.50 o 
  -1   1   4     1915.88     1948.62     30.64 o 
   0   1   4     3094.06     3350.78     28.51 o 
   1   1   4       98.13      114.22      9.07 o 
   2   1   4     9687.17     9909.30     77.94 o 
   3   1   4      357.01      314.23     16.67 o 
   4   1   4        0.09        0.74      6.86 o 
   5   1   4      523.36      450.51     22.31 o 
   6   1   4      158.40      178.19     15.69 o 
   7   1   4      272.56      292.91     22.06 o 
   8   1   4       69.52       83.83     13.48 o 
   9   1   4       62.96       40.93     12.99 o 
  10   1   4      392.59      353.20     28.19 o 
  11   1   4       32.26       22.55     15.93 o 
  12   1   4      119.48      135.55     23.78 o 
  13   1   4       79.79       83.58     23.29 o 
  14   1   4      146.88      201.24     25.49 o 
  15   1   4       12.82       17.40     17.40 o 
  16   1   4        2.40        2.70     16.42 o 
 -17   2   4        1.42        0.00     15.69 o 
 -16   2   4        9.77       -4.90     16.42 o 
 -15   2   4       13.40       35.30     12.99 o 
 -14   2   4       31.36       22.31     16.91 o 
 -13   2   4        6.33       20.34     15.44 o 
 -12   2   4       94.97      131.38     20.59 o 
 -11   2   4       33.24       25.98     13.97 o 
 -10   2   4       27.43       45.84     12.99 o 
  -9   2   4       12.00       14.95     10.54 o 
  -8   2   4        2.12        9.07      7.60 o 
  -7   2   4        2.48       -9.56      9.56 o 
  -6   2   4      434.27      450.27     23.53 o 
  -5   2   4        9.24       17.89      5.64 o 
  -4   2   4     1205.39     1267.95     32.84 o 
  -3   2   4     3002.88     2968.53     47.31 o 
  -2   2   4      122.73       92.65     10.05 o 
  -1   2   4     3473.45     3418.55     48.53 o 
   0   2   4     2330.62     2474.54     45.47 o 
   1   2   4     1452.91     1492.96     33.33 o 
   2   2   4        2.93        5.88      5.64 o 
   3   2   4        0.50       -2.45      5.39 o 
   4   2   4      684.93      712.04     28.19 o 
   5   2   4      109.96      103.19     15.69 o 
   6   2   4       10.87       13.24      7.60 o 
   7   2   4      313.15      307.12     22.55 o 
   8   2   4      254.36      230.16     22.80 o 
   9   2   4       34.89       37.50     13.97 o 
  10   2   4        0.39      -12.50     12.50 o 
  11   2   4       37.74        7.35     15.20 o 
  12   2   4       20.07       10.05     17.40 o 
  13   2   4       75.26       73.78     21.08 o 
  14   2   4       38.81       47.31     20.34 o 
  15   2   4       20.37       36.03     15.93 o 
 -16   3   4        8.13       32.84     17.65 o 
 -15   3   4        9.25       42.16     17.16 o 
 -14   3   4        6.25      -10.78     15.93 o 
 -13   3   4       39.10       35.79     17.65 o 
 -12   3   4       40.14       32.84     15.44 o 
 -11   3   4     1499.35     1342.71     54.41 o 
 -10   3   4       26.69       25.98     11.28 o 
  -9   3   4      131.37      125.25     16.42 o 
  -8   3   4       21.27       -3.92     10.78 o 
  -7   3   4       36.80       63.73     12.01 o 
  -6   3   4     1383.22     1294.92     42.89 o 
  -5   3   4     1098.49     1261.34     39.22 o 
  -4   3   4     2126.69     2217.75     50.25 o 
  -3   3   4      827.15      823.32     29.90 o 
  -2   3   4      549.15      573.31     24.51 o 
  -1   3   4      610.11      680.18     25.98 o 
   0   3   4     3432.61     3753.81     42.55 o 
   1   3   4      166.53      223.79     17.16 o 
   2   3   4     1403.61     1706.46     42.65 o 
   3   3   4      352.84      425.51     23.53 o 
   4   3   4     1424.89     1565.52     43.87 o 
   5   3   4     1022.42      993.43     39.22 o 
   6   3   4       28.48       45.59     12.50 o 
   7   3   4      119.44      130.15     18.14 o 
   8   3   4       28.28       22.55     12.01 o 
   9   3   4       10.13       24.76     10.29 o 
  10   3   4       74.46       82.60     19.61 o 
  11   3   4       17.11       21.57     12.50 o 
  12   3   4      197.87      131.87     27.70 o 
  13   3   4        1.26       -2.21     18.63 o 
  14   3   4        4.39       17.40     13.97 o 
  15   3   4       30.98       -8.09     21.57 o 
 -16   4   4       21.28       13.48     22.80 o 
 -15   4   4        0.09       17.65     15.44 o 
 -14   4   4        1.11        9.31     14.95 o 
 -13   4   4       43.39       28.19     17.89 o 
 -12   4   4       43.15       40.44     19.36 o 
 -11   4   4      194.47      190.70     25.00 o 
 -10   4   4      217.77      230.65     25.25 o 
  -9   4   4      447.62      418.89     31.13 o 
  -8   4   4       14.27       16.42     10.78 o 
  -7   4   4      135.35      121.82     18.87 o 
  -6   4   4       80.89       64.22     11.77 o 
  -5   4   4      277.18      287.51     20.83 o 
  -4   4   4       53.45       42.40     12.01 o 
  -3   4   4       24.01       35.30     10.78 o 
  -2   4   4      972.26      985.59     36.03 o 
  -1   4   4        0.36        7.60      6.13 o 
   0   4   4      466.68      523.72     26.96 o 
   1   4   4      655.64      646.11     30.64 o 
   2   4   4      219.23      252.95     20.59 o 
   3   4   4        1.24       12.26      7.11 o 
   4   4   4        8.99        7.84     10.05 o 
   5   4   4       48.41       48.29     11.28 o 
   6   4   4      131.40      136.04     18.63 o 
   7   4   4        0.34       22.31     10.54 o 
   8   4   4      284.14      306.14     27.21 o 
   9   4   4       38.47       20.34     14.95 o 
  10   4   4        8.56        3.92     14.95 o 
  11   4   4        6.22       36.52     11.52 o 
  12   4   4        1.63      -18.14     18.14 o 
  13   4   4       26.32       32.35     23.04 o 
  14   4   4       75.52       53.68     25.74 o 
 -14   5   4       46.83       43.87     20.83 o 
 -13   5   4        1.87       12.01     16.67 o 
 -12   5   4        7.41      -15.20     15.20 o 
 -11   5   4       69.69       44.36     19.12 o 
 -10   5   4        1.19       -3.92     15.20 o 
  -9   5   4      537.00      512.28     37.26 o 
  -8   5   4      610.26      568.66     37.75 o 
  -7   5   4      155.62      114.71     19.85 o 
  -6   5   4      156.45      175.25     21.32 o 
  -5   5   4       98.65       77.21     16.42 o 
  -4   5   4       93.96       97.55     15.93 o 
  -3   5   4      166.11      150.25     19.61 o 
  -2   5   4       14.78       19.61     10.54 o 
  -1   5   4       83.27       49.76     16.18 o 
   0   5   4       88.63       87.28     10.92 o 
   1   5   4      197.17      220.11     21.32 o 
   2   5   4      122.09      120.10     16.91 o 
   3   5   4       13.38       12.01     12.50 o 
   4   5   4       44.96       54.90     16.18 o 
   5   5   4       16.81        8.33     14.46 o 
   6   5   4        0.01      -10.54     12.75 o 
   7   5   4       99.68      139.96     19.61 o 
   8   5   4       21.84        5.88     13.97 o 
   9   5   4        2.61       31.37     15.69 o 
  10   5   4        2.50      -17.40     17.40 o 
  11   5   4       58.14       59.56     19.61 o 
  12   5   4        8.66       33.09     18.87 o 
 -13   6   4       21.94       10.78     23.53 o 
 -12   6   4       80.16       56.13     26.96 o 
 -11   6   4       22.20       24.02     18.38 o 
 -10   6   4       58.93       13.73     20.83 o 
  -9   6   4      224.67      211.53     25.98 o 
  -8   6   4       15.27        1.96     17.65 o 
  -7   6   4      177.53      133.58     25.25 o 
  -6   6   4      224.91      235.80     26.47 o 
  -5   6   4      557.52      499.29     35.79 o 
  -4   6   4      341.49      326.00     30.39 o 
  -3   6   4       16.94        0.00     13.48 o 
  -2   6   4      123.84       92.41     20.59 o 
  -1   6   4      144.15      154.91     20.83 o 
   0   6   4      476.68      464.16     23.38 o 
   1   6   4      744.38      760.33     41.67 o 
   2   6   4      465.09      488.01     36.77 o 
   3   6   4      463.12      423.55     32.60 o 
   4   6   4      374.99      374.53     31.62 o 
   5   6   4        2.11        9.80     11.52 o 
   6   6   4       25.11        8.09     16.42 o 
   7   6   4       28.45       66.18     12.99 o 
   8   6   4       79.86      121.57     19.85 o 
   9   6   4       15.56       14.22     19.36 o 
  10   6   4        4.45      -20.59     20.59 o 
  11   6   4       13.02       32.11     20.59 o 
 -10   7   4       48.02       68.14     18.63 o 
  -9   7   4      444.40      463.01     42.40 o 
  -8   7   4      435.25      374.53     38.97 o 
  -7   7   4       28.56        2.21     20.59 o 
  -6   7   4       26.62       -6.62     19.36 o 
  -5   7   4        9.34       -8.58     17.16 o 
  -4   7   4      286.32      259.08     30.15 o 
  -3   7   4      719.65      735.08     43.38 o 
  -2   7   4       66.30       53.68     19.85 o 
  -1   7   4      534.86      450.76     37.50 o 
   0   7   4      191.03      214.19     17.75 o 
   1   7   4       28.36       66.67     15.69 o 
   2   7   4       26.67       27.45     18.87 o 
   3   7   4       39.29       28.19     19.12 o 
   4   7   4      470.87      500.02     38.73 o 
   5   7   4      171.33      199.76     27.94 o 
   6   7   4       16.94        4.66     20.59 o 
   7   7   4       85.17       69.61     27.70 o 
   8   7   4      188.80      202.22     29.17 o 
   9   7   4       38.52       46.33     22.80 o 
  -7   8   4        2.74       -2.70     17.40 o 
  -6   8   4       23.57       15.69     16.91 o 
  -5   8   4        0.08       12.75     16.42 o 
  -4   8   4        3.77       -7.60     14.46 o 
  -3   8   4       85.67       79.42     26.72 o 
  -2   8   4      418.92      452.96     38.97 o 
  -1   8   4      326.89      343.64     35.79 o 
   0   8   4      103.41       80.07     17.90 o 
   1   8   4       14.19       47.06     19.36 o 
   2   8   4       40.79       32.60     19.61 o 
   3   8   4        0.26        5.15     18.14 o 
   4   8   4      129.06      133.34     25.25 o 
   5   8   4       39.48       24.27     21.32 o 
 -17   1   5       13.38       -2.45     18.38 o 
 -16   1   5        8.21       13.97     18.87 o 
 -15   1   5        8.25      -10.54     15.69 o 
 -14   1   5       21.91       21.32     12.50 o 
 -13   1   5       12.13       -3.43     14.71 o 
 -12   1   5      459.48      457.87     32.60 o 
 -11   1   5        1.62       -2.94     10.54 o 
 -10   1   5      164.48      134.32     17.89 o 
  -9   1   5     1039.80     1002.25     37.99 o 
  -8   1   5      429.71      386.05     24.02 o 
  -7   1   5     2210.61     2294.72     49.27 o 
  -6   1   5        3.17       12.26      5.15 o 
  -5   1   5      317.02      251.48     15.93 o 
  -4   1   5       24.43       15.44      6.86 o 
  -3   1   5     1356.60     1412.57     30.39 o 
  -2   1   5        1.68       -0.49      5.15 o 
  -1   1   5     1710.58     1756.21     32.11 o 
   0   1   5     1756.70     1773.36     25.12 o 
   1   1   5       91.16      124.27     10.54 o 
   2   1   5      346.31      326.73     16.18 o 
   3   1   5      438.85      435.81     19.85 o 
   4   1   5     1150.35     1143.93     34.81 o 
   5   1   5      713.52      738.03     30.15 o 
   6   1   5        6.64        4.41      8.33 o 
   7   1   5      872.37      830.92     35.54 o 
   8   1   5       96.45       81.87     16.18 o 
   9   1   5        1.93        5.88     13.48 o 
  10   1   5        2.60       -6.62     13.48 o 
  11   1   5       17.63        7.35     15.69 o 
  12   1   5       24.95       41.67     16.42 o 
  13   1   5       20.42       30.39     15.44 o 
  14   1   5       74.58       97.06     24.51 o 
  15   1   5        2.69      -20.83     20.83 o 
 -17   2   5        8.00        2.70     19.36 o 
 -16   2   5        0.55        7.11     13.73 o 
 -15   2   5        8.04      -19.36     19.36 o 
 -14   2   5       11.41       -1.96     16.91 o 
 -13   2   5      548.17      576.50     36.77 o 
 -12   2   5      162.19      156.87     21.57 o 
 -11   2   5       87.96       83.09     19.12 o 
 -10   2   5        6.43        4.17     11.03 o 
  -9   2   5      739.25      733.12     34.81 o 
  -8   2   5      158.30      173.05     18.38 o 
  -7   2   5      900.82      967.94     35.30 o 
  -6   2   5      358.07      383.84     21.57 o 
  -5   2   5      967.04      905.93     31.37 o 
  -4   2   5     2516.49     2551.84     48.29 o 
  -3   2   5     1643.64     1731.46     38.24 o 
  -2   2   5     1734.47     1741.75     37.26 o 
  -1   2   5       88.63       87.75     10.29 o 
   0   2   5      931.03      988.73     20.10 o 
   1   2   5      128.22      110.54     11.52 o 
   2   2   5      637.65      647.09     25.00 o 
   3   2   5     1709.71     1781.46     42.65 o 
   4   2   5     3179.11     3123.44     59.32 o 
   5   2   5       23.04       34.07     10.54 o 
   6   2   5       29.56       31.86      9.80 o 
   7   2   5       68.21       54.66     13.24 o 
   8   2   5      155.40      167.90     19.36 o 
   9   2   5       15.96       14.22     13.24 o 
  10   2   5       19.33       32.84     13.48 o 
  11   2   5       66.80       68.14     19.61 o 
  12   2   5      169.66      149.03     26.72 o 
  13   2   5       26.04       40.44     17.40 o 
  14   2   5       62.67       68.63     24.51 o 
  15   2   5        1.26       -5.39     18.14 o 
 -16   3   5       15.98       37.75     15.69 o 
 -15   3   5       45.00       53.68     18.87 o 
 -14   3   5       13.22       19.36     14.46 o 
 -13   3   5        1.70       21.81     15.20 o 
 -12   3   5      158.68      171.82     20.83 o 
 -11   3   5      217.91      245.36     24.76 o 
 -10   3   5      523.09      517.43     33.83 o 
  -9   3   5       76.63       65.20     14.22 o 
  -8   3   5        3.86       14.46      8.33 o 
  -7   3   5       27.74        8.33     10.29 o 
  -6   3   5        5.00        4.41      8.58 o 
  -5   3   5        3.18        4.17      7.11 o 
  -4   3   5       41.27       38.24     10.29 o 
  -3   3   5       51.20       58.83     10.05 o 
  -2   3   5      666.55      666.21     26.96 o 
  -1   3   5     1053.73     1077.99     32.84 o 
   0   3   5     1206.48     1225.95     25.90 o 
   1   3   5      464.04      473.80     23.04 o 
   2   3   5      377.28      448.06     24.02 o 
   3   3   5      673.91      761.07     31.86 o 
   4   3   5       89.61       93.14     13.48 o 
   5   3   5        0.51      -10.05     10.05 o 
   6   3   5       12.26        3.92     10.05 o 
   7   3   5      138.70      119.12     19.61 o 
   8   3   5       85.57       96.33     15.44 o 
   9   3   5      128.71      104.91     19.85 o 
  10   3   5       53.54       22.30     15.20 o 
  11   3   5        7.40       12.26     13.97 o 
  12   3   5       10.44      -11.03     15.44 o 
  13   3   5       16.06       16.67     17.65 o 
  14   3   5       86.79       90.20     20.83 o 
 -16   4   5        1.36       -2.70     17.40 o 
 -15   4   5       74.98       70.59     20.10 o 
 -14   4   5      117.03      110.05     23.53 o 
 -13   4   5        6.60        8.58     13.73 o 
 -12   4   5       12.30        8.09     11.77 o 
 -11   4   5      111.73      106.87     23.29 o 
 -10   4   5       61.49       41.91     18.14 o 
  -9   4   5      172.88      157.61     21.57 o 
  -8   4   5       77.82       66.67     17.16 o 
  -7   4   5       42.10       44.12     12.75 o 
  -6   4   5      191.11      210.06     19.85 o 
  -5   4   5       82.02       79.91     12.99 o 
  -4   4   5      176.06      195.60     18.14 o 
  -3   4   5      411.12      431.39     26.47 o 
  -2   4   5     1562.49     1548.36     45.84 o 
  -1   4   5       84.11       65.20     11.52 o 
   0   4   5     1134.44     1162.18     47.18 o 
   1   4   5      530.96      509.83     27.94 o 
   2   4   5      256.95      310.31     22.55 o 
   3   4   5      160.90      159.32     16.91 o 
   4   4   5      107.27      100.50     16.42 o 
   5   4   5      758.79      777.24     38.73 o 
   6   4   5      142.54      177.46     20.83 o 
   7   4   5        0.66       -4.90     10.29 o 
   8   4   5      126.79      113.73     21.57 o 
   9   4   5        1.91        1.96     11.52 o 
  10   4   5        0.95        6.13     10.78 o 
  11   4   5       16.64       26.72     13.24 o 
  12   4   5        1.52       -7.11     15.93 o 
  13   4   5       52.83       89.96     22.55 o 
 -14   5   5       22.22       25.74     18.63 o 
 -13   5   5        6.08       26.47     18.63 o 
 -12   5   5        5.10       24.76     12.26 o 
 -11   5   5      377.03      349.77     35.79 o 
 -10   5   5      402.54      350.51     34.32 o 
  -9   5   5      101.70       82.60     22.31 o 
  -8   5   5       10.99        3.68     17.65 o 
  -7   5   5      302.19      369.87     29.66 o 
  -6   5   5      257.64      267.66     23.78 o 
  -5   5   5      168.17      175.50     21.32 o 
  -4   5   5      141.23      126.48     19.12 o 
  -3   5   5     1706.15     1645.91     53.19 o 
  -2   5   5      612.79      588.51     32.35 o 
  -1   5   5       15.37       18.63     11.03 o 
   0   5   5        1.33        4.64      6.50 o 
   1   5   5      595.65      644.88     32.60 o 
   2   5   5      814.74      889.01     40.20 o 
   3   5   5      607.77      598.07     36.03 o 
   4   5   5       87.66      103.68     17.65 o 
   5   5   5      247.14      279.18     27.21 o 
   6   5   5        3.10        1.72     13.24 o 
   7   5   5      103.23       97.06     22.06 o 
   8   5   5       29.03        6.13     20.10 o 
   9   5   5        9.01       -4.41     15.44 o 
  10   5   5      199.75      172.56     27.21 o 
  11   5   5       11.99       31.86     16.18 o 
  12   5   5       30.86       41.91     18.87 o 
 -13   6   5       17.61        5.39     22.31 o 
 -12   6   5        1.73       -5.15     21.32 o 
 -11   6   5        0.59      -14.46     16.67 o 
 -10   6   5       83.16       84.56     22.55 o 
  -9   6   5       56.04       41.18     16.91 o 
  -8   6   5        5.23       -6.13     16.42 o 
  -7   6   5       25.55       31.62     15.93 o 
  -6   6   5        3.86        7.60     15.20 o 
  -5   6   5        6.00       -1.96     13.48 o 
  -4   6   5      104.87      122.31     18.87 o 
  -3   6   5       66.85       95.35     14.95 o 
  -2   6   5       17.20       -3.43     13.97 o 
  -1   6   5       47.06       36.52     17.40 o 
   0   6   5       15.67       44.13     17.53 o 
   1   6   5      219.03      257.12     24.51 o 
   2   6   5      118.69      133.83     18.38 o 
   3   6   5        7.27       24.27     12.99 o 
   4   6   5        2.60       13.48     14.22 o 
   5   6   5        8.06        0.00     16.91 o 
   6   6   5       58.79       60.79     21.08 o 
   7   6   5        0.52        8.82     14.95 o 
   8   6   5       45.75       44.12     13.97 o 
   9   6   5       12.27        9.80     15.44 o 
  10   6   5       17.98        7.84     17.40 o 
 -10   7   5       47.78       44.61     19.12 o 
  -9   7   5       78.53       45.35     26.96 o 
  -8   7   5      163.90      130.40     27.70 o 
  -7   7   5       22.25        9.31     17.65 o 
  -6   7   5        9.70       18.14     14.95 o 
  -5   7   5       28.72        2.21     21.08 o 
  -4   7   5       46.76       40.93     19.12 o 
  -3   7   5        7.94       23.29     15.44 o 
  -2   7   5        4.18       37.75     11.52 o 
  -1   7   5      237.97      190.70     25.74 o 
   0   7   5       41.97       65.13     17.89 o 
   1   7   5        0.66       -2.21     15.44 o 
   2   7   5        0.02      -15.93     15.93 o 
   3   7   5       14.58       22.06     17.65 o 
   4   7   5       78.20       90.94     21.32 o 
   5   7   5      120.58      103.44     24.76 o 
   6   7   5        0.02      -14.71     18.87 o 
   7   7   5       10.67       38.24     17.16 o 
   8   7   5       13.19      -15.93     23.53 o 
  -6   8   5       33.58       50.25     22.55 o 
  -5   8   5       33.33       44.12     17.89 o 
  -4   8   5        0.92        0.00     16.42 o 
  -3   8   5      130.50      130.64     26.72 o 
  -2   8   5      385.51      389.23     39.71 o 
  -1   8   5      116.38       94.61     25.49 o 
   0   8   5       32.21       27.43     14.65 o 
   1   8   5      186.99      224.28     28.19 o 
   2   8   5       23.89       23.04     23.04 o 
   3   8   5       13.80        0.00     21.08 o 
   4   8   5       26.78       45.35     20.59 o 
 -18   0   6        2.34       48.53     14.71 o 
 -17   0   6        1.01      -10.05     15.20 o 
 -16   0   6       14.46       13.73     14.71 o 
 -15   0   6      258.06      272.07     28.43 o 
 -14   0   6       22.90       42.16     15.93 o 
 -13   0   6     1469.60     1495.42     56.38 o 
 -12   0   6      153.33      164.71     22.31 o 
 -11   0   6      250.99      180.65     22.31 o 
 -10   0   6       34.53       51.72     12.99 o 
  -9   0   6      250.03      243.88     20.59 o 
  -8   0   6      640.24      645.37     29.90 o 
  -7   0   6     9349.29     9357.56     95.84 o 
  -6   0   6    15307.20    15174.51    115.94 o 
  -5   0   6      691.34      687.78     24.27 o 
  -4   0   6      538.56      547.82     20.34 o 
  -3   0   6      211.78      205.65     12.75 o 
  -2   0   6      676.41      599.05     19.85 o 
  -1   0   6     2654.35     2747.44     40.69 o 
   0   0   6     1504.76     1338.53     21.06 o 
   1   0   6    32262.58    27970.72    563.75 o 
   2   0   6     5914.56     6287.80     70.35 o 
   3   0   6      200.34      203.44     14.22 o 
   4   0   6      161.63      154.66     14.71 o 
   5   0   6      411.26      439.97     24.02 o 
   6   0   6        9.45       19.12      6.62 o 
   7   0   6       16.21       15.20      8.82 o 
   8   0   6        1.75       18.14      9.80 o 
   9   0   6      445.51      463.01     31.86 o 
  10   0   6        0.73       -6.86     11.28 o 
  11   0   6       82.35       87.75     17.65 o 
  12   0   6      121.44      157.36     19.36 o 
  13   0   6       17.12        4.41     16.67 o 
  14   0   6       23.70       36.52     16.42 o 
  15   0   6        8.37       42.16     17.89 o 
 -17   1   6        5.10      -22.80     22.80 o 
 -16   1   6        0.51       30.15     15.20 o 
 -15   1   6       18.01       19.12     15.20 o 
 -14   1   6      169.79      147.56     23.53 o 
 -13   1   6       15.68       12.50     16.91 o 
 -12   1   6      110.05      100.00     17.40 o 
 -11   1   6      535.98      521.35     33.83 o 
 -10   1   6       53.24       61.03     11.52 o 
  -9   1   6      212.10      217.66     20.10 o 
  -8   1   6       10.17        0.98      9.07 o 
  -7   1   6        0.00        6.86      8.33 o 
  -6   1   6      117.45      129.91     12.75 o 
  -5   1   6      351.39      350.02     18.63 o 
  -4   1   6     2247.12     2234.18     42.40 o 
  -3   1   6     5102.03     5006.12     60.30 o 
  -2   1   6     4250.93     4387.96     55.39 o 
  -1   1   6      244.87      259.08     14.46 o 
   0   1   6      579.32      554.53     39.59 o 
   1   1   6      152.96      173.29     12.99 o 
   2   1   6      287.06      292.17     15.93 o 
   3   1   6       31.12       39.71      9.56 o 
   4   1   6     1484.11     1412.32     39.71 o 
   5   1   6       38.69       27.21      9.80 o 
   6   1   6     1132.77     1142.70     39.95 o 
   7   1   6        6.74       21.81      9.80 o 
   8   1   6      157.87      163.98     19.85 o 
   9   1   6      130.96      128.93     19.85 o 
  10   1   6        6.10       19.12     11.03 o 
  11   1   6      391.39      339.48     36.03 o 
  12   1   6       94.95       78.68     19.85 o 
  13   1   6       33.25       36.28     20.59 o 
  14   1   6        0.00        2.45     14.95 o 
  15   1   6        2.33       18.63     14.95 o 
 -17   2   6        2.36      -19.36     19.36 o 
 -16   2   6       30.72       24.02     19.12 o 
 -15   2   6       11.25       -6.62     16.67 o 
 -14   2   6       62.64       28.43     21.81 o 
 -13   2   6       75.19       64.95     16.42 o 
 -12   2   6       69.38       42.40     20.83 o 
 -11   2   6      605.34      602.73     35.05 o 
 -10   2   6        4.40        2.94      8.82 o 
  -9   2   6      279.66      263.49     24.76 o 
  -8   2   6     1574.02     1573.61     48.29 o 
  -7   2   6     1446.70     1432.18     43.63 o 
  -6   2   6      652.94      731.16     30.15 o 
  -5   2   6     1592.99     1542.48     40.69 o 
  -4   2   6      585.49      579.44     24.02 o 
  -3   2   6        9.97        1.47      6.13 o 
  -2   2   6     1499.77     1584.88     37.50 o 
  -1   2   6      253.94      300.01     16.91 o 
   0   2   6      338.09      341.08     20.34 o 
   1   2   6     1007.61     1054.95     32.11 o 
   2   2   6      542.29      595.86     25.49 o 
   3   2   6     4652.23     4725.47     70.59 o 
   4   2   6        2.70        5.15      9.56 o 
   5   2   6       70.62       58.58     12.75 o 
   6   2   6       21.54       22.80     10.29 o 
   7   2   6      105.63       89.96     16.42 o 
   8   2   6       79.60      113.73     16.91 o 
   9   2   6       16.00       19.85     10.78 o 
  10   2   6       42.22       65.20     15.93 o 
  11   2   6       14.76       31.62     10.54 o 
  12   2   6        0.63       -4.41     16.42 o 
  13   2   6        6.51        2.45     18.38 o 
  14   2   6       95.91      157.36     27.45 o 
 -16   3   6        0.14        0.00     13.73 o 
 -15   3   6       10.78       25.74     13.73 o 
 -14   3   6       94.15       99.27     22.80 o 
 -13   3   6       12.23       15.93     13.97 o 
 -12   3   6      391.83      430.41     33.33 o 
 -11   3   6        1.03       -3.43     13.48 o 
 -10   3   6      211.69      176.72     21.57 o 
  -9   3   6      780.42      772.34     37.50 o 
  -8   3   6       64.21       65.44     13.48 o 
  -7   3   6      148.54      159.57     17.40 o 
  -6   3   6     1905.57     1894.70     50.98 o 
  -5   3   6      113.61      107.11     14.46 o 
  -4   3   6      239.59      234.08     17.89 o 
  -3   3   6      582.48      536.30     26.96 o 
  -2   3   6        0.32       -5.88      7.60 o 
  -1   3   6      690.84      711.06     28.43 o 
   0   3   6     2089.86     2234.01     35.44 o 
   1   3   6       64.98       95.10     12.50 o 
   2   3   6      798.95      883.13     33.33 o 
   3   3   6      385.64      367.66     22.80 o 
   4   3   6       50.53       39.95     12.50 o 
   5   3   6      440.84      433.60     27.94 o 
   6   3   6       16.48        9.80     13.48 o 
   7   3   6      370.42      408.60     28.68 o 
   8   3   6      264.08      234.08     24.27 o 
   9   3   6       43.92       41.42     18.14 o 
  10   3   6      286.01      271.34     26.23 o 
  11   3   6        0.42      -15.93     15.93 o 
  12   3   6        7.08        2.21     14.95 o 
  13   3   6      107.54      138.49     23.78 o 
  14   3   6        1.76       10.78     19.36 o 
 -16   4   6        0.14      -20.10     20.10 o 
 -15   4   6       28.10       30.15     21.32 o 
 -14   4   6       19.56       13.97     17.16 o 
 -13   4   6       12.78      -10.78     17.89 o 
 -12   4   6       21.79       10.05     17.89 o 
 -11   4   6      367.16      321.34     31.62 o 
 -10   4   6      111.65      125.25     20.59 o 
  -9   4   6      710.22      747.59     39.22 o 
  -8   4   6      208.69      213.00     24.02 o 
  -7   4   6       17.72       28.92     12.01 o 
  -6   4   6       78.06       83.83     15.20 o 
  -5   4   6      110.75       90.20     15.44 o 
  -4   4   6       42.34       66.67     11.52 o 
  -3   4   6       77.10       67.41     12.50 o 
  -2   4   6      262.36      240.94     21.08 o 
  -1   4   6        0.60       -3.68      8.58 o 
   0   4   6      161.67      172.96     12.10 o 
   1   4   6      341.00      332.37     23.53 o 
   2   4   6      157.92      153.68     16.91 o 
   3   4   6      817.50      887.05     38.48 o 
   4   4   6      339.80      383.84     26.72 o 
   5   4   6       52.99       42.40     15.93 o 
   6   4   6        5.22       12.99     12.01 o 
   7   4   6       46.39       25.98     17.16 o 
   8   4   6      206.65      177.95     27.70 o 
   9   4   6      111.65       91.67     22.31 o 
  10   4   6        1.62      -12.75     16.67 o 
  11   4   6        1.46      -17.89     17.89 o 
  12   4   6       14.00      -14.95     18.14 o 
  13   4   6       11.55       24.02     23.04 o 
 -14   5   6        3.04        7.84     17.40 o 
 -13   5   6       25.45       41.18     20.34 o 
 -12   5   6       15.86       27.21     17.65 o 
 -11   5   6       56.86       55.39     17.65 o 
 -10   5   6       22.65       28.19     15.93 o 
  -9   5   6       99.83       98.53     17.89 o 
  -8   5   6      303.01      262.27     28.92 o 
  -7   5   6       81.55       70.10     17.65 o 
  -6   5   6        0.07       -8.09     10.78 o 
  -5   5   6       51.94       50.49     13.97 o 
  -4   5   6      105.69      120.84     17.16 o 
  -3   5   6        9.96       22.55     10.05 o 
  -2   5   6       27.16       45.84     11.52 o 
  -1   5   6      208.81      172.80     22.80 o 
   0   5   6        8.01       11.26      9.68 o 
   1   5   6       89.15      104.66     16.91 o 
   2   5   6       43.94       46.82     16.67 o 
   3   5   6      142.98      200.50     21.57 o 
   4   5   6        0.24       -6.86     13.24 o 
   5   5   6       51.81       42.40     19.85 o 
   6   5   6        6.67       29.90     14.22 o 
   7   5   6      231.66      256.88     28.43 o 
   8   5   6       42.08       14.71     17.89 o 
   9   5   6       51.86       69.12     17.40 o 
  10   5   6       19.27       37.99     16.18 o 
  11   5   6       30.14       40.69     22.06 o 
  12   5   6        4.99       -8.09     22.55 o 
 -13   6   6       69.91       59.56     26.23 o 
 -12   6   6        1.47       10.29     10.29 o 
 -11   6   6       54.87       75.25     19.85 o 
 -10   6   6       54.51       52.94     21.08 o 
  -9   6   6        0.15      -13.24     15.20 o 
  -8   6   6       16.38       31.37     12.01 o 
  -7   6   6       34.34       66.42     13.48 o 
  -6   6   6        1.34       27.21     12.99 o 
  -5   6   6      677.83      634.34     39.46 o 
  -4   6   6      337.78      327.22     29.41 o 
  -3   6   6        0.06      -12.99     12.99 o 
  -2   6   6      187.93      166.67     24.51 o 
  -1   6   6      422.10      418.89     33.09 o 
   0   6   6      261.96      247.43     22.55 o 
   1   6   6      100.77       91.43     20.59 o 
   2   6   6      219.59      257.61     24.51 o 
   3   6   6      445.24      457.13     33.09 o 
   4   6   6        0.50       15.93      8.82 o 
   5   6   6       89.81       76.47     15.44 o 
   6   6   6       51.28       21.57     22.31 o 
   7   6   6       21.32       25.00     16.42 o 
   8   6   6        3.05        2.45     16.67 o 
   9   6   6        1.37        7.60     14.46 o 
  10   6   6       61.74       21.32     23.78 o 
 -10   7   6       44.47       58.09     24.02 o 
  -9   7   6      110.66      129.42     26.72 o 
  -8   7   6      179.45      163.49     28.68 o 
  -7   7   6        0.13        0.00     12.99 o 
  -6   7   6      145.38      166.92     25.25 o 
  -5   7   6      418.82      359.33     35.05 o 
  -4   7   6       68.91       65.69     18.63 o 
  -3   7   6       77.77       86.28     20.83 o 
  -2   7   6        3.93       -2.21     17.40 o 
  -1   7   6      329.92      306.14     30.88 o 
   0   7   6      278.08      246.22     20.94 o 
   1   7   6        0.33        4.41     12.26 o 
   2   7   6       69.21       66.42     21.08 o 
   3   7   6      158.59      158.83     26.47 o 
   4   7   6        3.12       21.08     14.46 o 
   5   7   6        3.06        2.45     14.71 o 
   6   7   6       18.66      -24.76     24.76 o 
   7   7   6      236.92      302.96     32.11 o 
  -6   8   6      154.88      198.29     28.19 o 
  -5   8   6       21.36       52.45     16.18 o 
  -4   8   6       12.64       18.14     22.06 o 
  -3   8   6        4.59       -2.45     17.40 o 
  -2   8   6        0.99       20.34     19.12 o 
  -1   8   6       16.43       25.49     21.32 o 
   0   8   6      102.11      103.52     17.91 o 
   1   8   6      164.08      169.62     28.92 o 
   2   8   6       76.99       73.04     26.96 o 
   3   8   6        0.08       -2.70     16.91 o 
 -17   1   7        5.65       22.80     15.69 o 
 -16   1   7        3.20       18.63     13.24 o 
 -15   1   7        2.06       32.11     13.24 o 
 -14   1   7       65.22       25.49     17.40 o 
 -13   1   7      287.51      272.32     26.72 o 
 -12   1   7      178.84      143.88     23.53 o 
 -11   1   7      145.67      166.92     20.83 o 
 -10   1   7        4.55        9.56     11.03 o 
  -9   1   7       13.55       13.48     10.29 o 
  -8   1   7        0.22       -3.43      8.33 o 
  -7   1   7      470.93      565.96     26.72 o 
  -6   1   7     2513.42     2575.12     52.70 o 
  -5   1   7      381.75      327.71     18.63 o 
  -4   1   7      756.42      822.34     26.96 o 
  -3   1   7     1153.51     1169.91     31.37 o 
  -2   1   7      161.76      167.90     13.73 o 
  -1   1   7      116.75      113.24     10.78 o 
   0   1   7      630.67      553.82     35.54 o 
   1   1   7      751.43      639.00     24.51 o 
   2   1   7      800.17      901.76     29.90 o 
   3   1   7     1530.03     1411.83     39.71 o 
   4   1   7      161.80      169.37     17.89 o 
   5   1   7      937.72      967.45     36.52 o 
   6   1   7      354.83      331.14     24.51 o 
   7   1   7      516.30      524.78     29.90 o 
   8   1   7        0.51       -4.66     12.50 o 
   9   1   7        0.19        6.62     11.28 o 
  10   1   7      134.17      133.09     24.02 o 
  11   1   7        6.38       47.80     12.99 o 
  12   1   7       50.26       71.57     20.10 o 
  13   1   7        6.54      -18.63     18.63 o 
  14   1   7       14.49       12.75     19.61 o 
 -17   2   7       31.56       25.98     16.42 o 
 -16   2   7        0.09        0.00     14.46 o 
 -15   2   7       21.96       19.85     15.69 o 
 -14   2   7        1.03      -16.42     16.42 o 
 -13   2   7       24.67       28.19     16.91 o 
 -12   2   7      453.02      380.41     32.84 o 
 -11   2   7       88.82       72.55     16.18 o 
 -10   2   7      229.00      280.65     23.78 o 
  -9   2   7     1062.06     1099.32     43.38 o 
  -8   2   7     1466.85     1429.24     47.55 o 
  -7   2   7        9.57        4.41      9.07 o 
  -6   2   7      491.51      493.65     26.96 o 
  -5   2   7      451.34      460.56     24.02 o 
  -4   2   7      231.87      260.06     17.65 o 
  -3   2   7     1313.81     1398.84     38.48 o 
  -2   2   7     1010.16      932.15     30.88 o 
  -1   2   7     3917.02     3835.97     62.01 o 
   0   2   7      113.09      103.06      8.57 o 
   1   2   7     1671.79     1689.54     42.65 o 
   2   2   7        0.81       -3.92      7.35 o 
   3   2   7      171.78      164.47     15.20 o 
   4   2   7       95.56       82.85     12.75 o 
   5   2   7       16.90       -1.23     11.77 o 
   6   2   7      914.74      962.30     40.20 o 
   7   2   7      166.17      185.30     20.10 o 
   8   2   7       54.71       43.38     15.93 o 
   9   2   7       10.30       12.26     14.95 o 
  10   2   7       25.09       15.20     13.48 o 
  11   2   7       21.01       24.76     19.12 o 
  12   2   7      259.21      308.10     32.11 o 
  13   2   7        0.07       19.61     13.73 o 
  14   2   7        1.74      -20.83     20.83 o 
 -16   3   7        1.21        2.45     13.97 o 
 -15   3   7        1.18        9.31     14.95 o 
 -14   3   7       33.29       34.81     18.87 o 
 -13   3   7       14.22       34.07     16.18 o 
 -12   3   7       63.10       63.24     18.63 o 
 -11   3   7      123.26      110.30     21.08 o 
 -10   3   7       28.68       38.24     15.20 o 
  -9   3   7       37.13       51.72     14.46 o 
  -8   3   7      709.60      752.00     36.77 o 
  -7   3   7      905.92      838.28     37.01 o 
  -6   3   7     1267.25     1233.15     42.65 o 
  -5   3   7      817.04      735.82     31.86 o 
  -4   3   7      863.52      879.45     34.07 o 
  -3   3   7      160.26      143.14     14.71 o 
  -2   3   7       34.89       27.94      9.31 o 
  -1   3   7       39.11       39.46      8.09 o 
   0   3   7       45.35       64.60     15.81 o 
   1   3   7       78.62       54.66     11.03 o 
   2   3   7       89.20       88.24     12.50 o 
   3   3   7      151.00      162.51     15.44 o 
   4   3   7      145.59      152.70     18.38 o 
   5   3   7      681.83      663.02     36.03 o 
   6   3   7      318.40      323.30     26.23 o 
   7   3   7      103.54       95.35     16.67 o 
   8   3   7        0.07      -14.95     14.95 o 
   9   3   7       13.92       -3.68     16.42 o 
  10   3   7       51.51       83.58     19.36 o 
  11   3   7       13.94       13.24     17.89 o 
  12   3   7        0.04       -7.11     14.95 o 
  13   3   7        2.92      -17.89     19.85 o 
 -16   4   7        0.73        0.00     18.87 o 
 -15   4   7        0.12       45.59     17.65 o 
 -14   4   7        0.75       18.87     14.46 o 
 -13   4   7       13.41       -4.41     16.67 o 
 -12   4   7       60.56       47.31     21.32 o 
 -11   4   7       20.03        7.60     17.40 o 
 -10   4   7      168.12      163.00     20.10 o 
  -9   4   7      459.96      481.89     34.07 o 
  -8   4   7       16.11       42.65     12.50 o 
  -7   4   7      640.98      605.42     34.07 o 
  -6   4   7      557.85      589.49     32.35 o 
  -5   4   7      157.39      168.39     19.61 o 
  -4   4   7      527.22      495.86     29.17 o 
  -3   4   7       67.45       69.12     12.26 o 
  -2   4   7      498.90      506.40     29.41 o 
  -1   4   7       52.93       45.59     12.01 o 
   0   4   7      727.11      697.20     23.92 o 
   1   4   7     1403.51     1452.28     48.04 o 
   2   4   7        0.76       -1.47     11.52 o 
   3   4   7      179.37      175.74     20.59 o 
   4   4   7      179.91      165.45     22.31 o 
   5   4   7       21.44        6.37     12.26 o 
   6   4   7       24.32       13.48     13.97 o 
   7   4   7      410.36      384.09     32.35 o 
   8   4   7       80.24      106.62     20.34 o 
   9   4   7       46.81       66.42     17.89 o 
  10   4   7       55.89       77.94     19.61 o 
  11   4   7        0.12       14.22     15.44 o 
  12   4   7        6.15      -12.75     16.91 o 
 -14   5   7        9.87        5.15     18.38 o 
 -13   5   7       44.24       46.33     21.57 o 
 -12   5   7       12.42        6.86     17.40 o 
 -11   5   7      132.28      162.02     25.00 o 
 -10   5   7       28.87        1.96     18.14 o 
  -9   5   7      388.73      376.00     31.86 o 
  -8   5   7      614.27      613.51     37.01 o 
  -7   5   7      360.11      318.15     30.64 o 
  -6   5   7       28.18        6.62     13.48 o 
  -5   5   7        5.72        6.62      9.56 o 
  -4   5   7      255.69      233.59     23.53 o 
  -3   5   7     1839.59     1752.78     58.58 o 
  -2   5   7      639.85      674.30     35.79 o 
  -1   5   7       97.21       92.16     15.93 o 
   0   5   7      492.68      509.92     23.19 o 
   1   5   7        8.08       -3.19     13.73 o 
   2   5   7       25.38       11.52     12.75 o 
   3   5   7       52.16       23.53     16.67 o 
   4   5   7      216.28      242.90     27.94 o 
   5   5   7     1241.83     1213.05     53.92 o 
   6   5   7      343.33      385.07     31.13 o 
   7   5   7        0.41       22.55     12.26 o 
   8   5   7       19.21       17.40     17.16 o 
   9   5   7       31.06       25.49     19.61 o 
  10   5   7        6.44       19.85     19.36 o 
  11   5   7        1.63       -7.84     17.65 o 
 -12   6   7        2.98       25.74     16.42 o 
 -11   6   7       26.54       19.61     19.36 o 
 -10   6   7        1.63        9.31     16.91 o 
  -9   6   7        1.13       -2.21     12.01 o 
  -8   6   7       61.79       53.19     16.67 o 
  -7   6   7       63.88       59.32     19.36 o 
  -6   6   7        9.47       31.62     14.22 o 
  -5   6   7        0.07       13.48     10.78 o 
  -4   6   7        0.40      -15.20     15.20 o 
  -3   6   7        0.22        9.31     11.77 o 
  -2   6   7        4.06       31.37     12.75 o 
  -1   6   7      147.16      120.10     21.08 o 
   0   6   7      121.41      133.32     21.32 o 
   1   6   7      118.24      109.56     25.25 o 
   2   6   7      238.27      243.39     25.98 o 
   3   6   7       24.20       21.81     17.40 o 
   4   6   7       80.50      105.15     20.59 o 
   5   6   7       71.79      102.95     21.57 o 
   6   6   7        8.34       20.10     13.97 o 
   7   6   7       23.26       28.19     19.12 o 
   8   6   7      106.24      101.23     24.02 o 
   9   6   7       61.73       52.21     26.47 o 
 -10   7   7       84.76       66.67     27.94 o 
  -9   7   7       17.50      -22.55     22.55 o 
  -8   7   7        1.79       -2.45     16.91 o 
  -7   7   7        1.98      -17.16     17.16 o 
  -6   7   7       30.99       30.15     19.85 o 
  -5   7   7       55.74       43.14     19.36 o 
  -4   7   7       87.56       78.19     19.61 o 
  -3   7   7        7.30        0.00     17.16 o 
  -2   7   7       50.61       68.14     18.87 o 
  -1   7   7      193.96      175.74     28.19 o 
   0   7   7       31.25       39.81     11.40 o 
   1   7   7       14.56       31.37     18.38 o 
   2   7   7        5.21       18.14     15.20 o 
   3   7   7      140.77      107.36     27.21 o 
   4   7   7        8.27       21.57     16.18 o 
   5   7   7       52.30       79.66     18.63 o 
   6   7   7       76.78       92.90     22.80 o 
   7   7   7      193.03      147.80     30.39 o 
  -6   8   7       62.48       51.72     25.00 o 
  -5   8   7       98.31       61.28     24.27 o 
  -4   8   7      143.52      144.37     29.66 o 
  -3   8   7       20.97       25.98     18.87 o 
  -2   8   7        0.10      -10.29     17.16 o 
  -1   8   7       16.19       28.43     16.67 o 
   0   8   7        6.38       -8.59     12.83 o 
   1   8   7      116.54      157.85     28.19 o 
   2   8   7        8.52       13.48     19.36 o 
 -18   0   8       21.98       21.81     24.27 o 
 -17   0   8      145.73      230.40     35.54 o 
 -16   0   8       30.69       48.53     19.12 o 
 -15   0   8       17.18       36.03     13.73 o 
 -14   0   8        0.25       -1.96     15.69 o 
 -13   0   8      115.10      143.14     22.06 o 
 -12   0   8       21.45       47.55     14.95 o 
 -11   0   8      692.78      647.83     36.52 o 
 -10   0   8        1.56        4.17      8.58 o 
  -9   0   8      537.00      557.62     30.64 o 
  -8   0   8       28.08       30.64      9.80 o 
  -7   0   8      242.32      277.95     19.36 o 
  -6   0   8      898.23     1006.91     33.83 o 
  -5   0   8     1690.49     1718.47     42.16 o 
  -4   0   8     2889.53     2830.28     50.98 o 
  -3   0   8      464.64      425.27     20.10 o 
  -2   0   8      605.14      676.50     24.27 o 
  -1   0   8     1088.51     1261.09     33.09 o 
   0   0   8      665.38      591.20     22.80 o 
   1   0   8     9583.85    10074.75     97.06 o 
   2   0   8       17.65       13.97      8.58 o 
   3   0   8     4850.06     5124.27     77.94 o 
   4   0   8      115.12      106.62     14.46 o 
   5   0   8     1523.27     1490.27     47.80 o 
   6   0   8       10.71       18.63      9.31 o 
   7   0   8      588.41      662.53     34.32 o 
   8   0   8       86.53       80.89     16.18 o 
   9   0   8      195.90      202.95     26.72 o 
  10   0   8       32.72       37.75     16.42 o 
  11   0   8       14.10        8.33     15.69 o 
  12   0   8       48.85       40.44     18.14 o 
  13   0   8       18.71       36.52     16.42 o 
  14   0   8        1.48        5.39     17.40 o 
 -17   1   8        0.70      -17.89     17.89 o 
 -16   1   8       43.63       51.47     15.93 o 
 -15   1   8       70.15       77.45     20.34 o 
 -14   1   8       84.03       75.25     20.10 o 
 -13   1   8       69.85       61.77     17.65 o 
 -12   1   8        5.40       10.05     13.48 o 
 -11   1   8       64.53       25.98     17.16 o 
 -10   1   8       44.85       33.58     13.73 o 
  -9   1   8       47.87       48.53     10.54 o 
  -8   1   8      256.54      260.80     20.83 o 
  -7   1   8      184.65      231.87     18.87 o 
  -6   1   8       31.14       34.56     10.29 o 
  -5   1   8       12.82        7.35      7.60 o 
  -4   1   8      114.38      121.57     11.77 o 
  -3   1   8      523.09      592.19     24.27 o 
  -2   1   8        5.06       13.24      7.11 o 
  -1   1   8      539.78      489.24     22.06 o 
   0   1   8      415.81      515.04     16.47 o 
   1   1   8      250.43      276.48     18.38 o 
   2   1   8      433.89      430.66     22.55 o 
   3   1   8      593.12      556.40     27.21 o 
   4   1   8      700.23      691.70     30.88 o 
   5   1   8       10.65       22.31      9.07 o 
   6   1   8      146.74      151.48     17.40 o 
   7   1   8     1074.47     1025.54     46.57 o 
   8   1   8      523.54      514.24     33.83 o 
   9   1   8       50.30       33.58     15.69 o 
  10   1   8       91.16      117.16     20.10 o 
  11   1   8       25.63       27.21     15.44 o 
  12   1   8       10.93        2.21     17.65 o 
  13   1   8       25.92       44.36     20.10 o 
  14   1   8        1.38        2.70     16.18 o 
 -17   2   8        4.41      -10.54     19.61 o 
 -16   2   8        4.48        4.90     14.95 o 
 -15   2   8       46.48       82.60     18.38 o 
 -14   2   8        0.41      -17.16     17.16 o 
 -13   2   8        0.01       -1.96     13.73 o 
 -12   2   8       15.35       24.51     13.73 o 
 -11   2   8       85.10      113.00     18.38 o 
 -10   2   8        9.55        8.82     11.03 o 
  -9   2   8       48.77       62.99     11.52 o 
  -8   2   8       59.03       55.64     15.20 o 
  -7   2   8      200.32      164.47     16.91 o 
  -6   2   8      225.31      200.50     19.36 o 
  -5   2   8      248.57      240.21     19.12 o 
  -4   2   8       80.81       86.52     12.99 o 
  -3   2   8      221.81      188.24     15.44 o 
  -2   2   8      277.56      244.86     18.38 o 
  -1   2   8     1196.93     1087.06     35.05 o 
   0   2   8       60.43       65.21      8.14 o 
   1   2   8      190.25      158.59     17.40 o 
   2   2   8      348.09      348.55     22.31 o 
   3   2   8       40.11       30.88     11.77 o 
   4   2   8      163.86      127.95     18.63 o 
   5   2   8      335.15      332.86     24.02 o 
   6   2   8       19.20       20.10     12.01 o 
   7   2   8       14.14       23.53     11.77 o 
   8   2   8       71.18       73.29     17.89 o 
   9   2   8        4.23        3.68     14.46 o 
  10   2   8        5.02       10.05     16.91 o 
  11   2   8       24.48       12.99     17.65 o 
  12   2   8       22.13        9.31     17.89 o 
  13   2   8        5.09       15.20     18.63 o 
 -16   3   8        4.88       23.04     13.24 o 
 -15   3   8        1.98      -16.18     16.18 o 
 -14   3   8       53.19       87.99     23.29 o 
 -13   3   8       56.06       55.15     18.38 o 
 -12   3   8       34.39       28.43     14.95 o 
 -11   3   8       25.95        7.11     16.42 o 
 -10   3   8     1236.83     1238.79     51.96 o 
  -9   3   8     1073.65     1053.24     47.06 o 
  -8   3   8      188.07      214.47     21.08 o 
  -7   3   8       18.81       27.94     12.75 o 
  -6   3   8       11.20        7.60      9.31 o 
  -5   3   8      710.03      741.95     33.83 o 
  -4   3   8      480.45      525.03     27.94 o 
  -3   3   8     2034.87     2014.56     52.45 o 
  -2   3   8      455.42      476.74     25.98 o 
  -1   3   8      100.64      128.68     14.71 o 
   0   3   8      229.00      215.84     34.19 o 
   1   3   8      444.06      464.48     26.47 o 
   2   3   8       13.38        2.45      9.31 o 
   3   3   8        3.32        5.15      6.86 o 
   4   3   8        3.54       -5.64      9.80 o 
   5   3   8      254.26      226.73     24.02 o 
   6   3   8      503.02      462.52     33.33 o 
   7   3   8       68.57       97.55     17.65 o 
   8   3   8       63.91       53.43     16.67 o 
   9   3   8      308.40      355.16     29.90 o 
  10   3   8       45.92       42.89     19.12 o 
  11   3   8        0.26        2.21     17.16 o 
  12   3   8       15.00       19.85     16.42 o 
  13   3   8        9.38      -10.78     22.06 o 
 -15   4   8       27.41       45.84     16.67 o 
 -14   4   8        1.04       14.22     12.99 o 
 -13   4   8        0.07      -18.87     18.87 o 
 -12   4   8      119.56       81.13     22.55 o 
 -11   4   8        4.58        9.80     12.50 o 
 -10   4   8        0.26      -15.69     15.69 o 
  -9   4   8       64.21       44.61     15.93 o 
  -8   4   8      111.81       94.12     17.65 o 
  -7   4   8      338.86      352.71     26.72 o 
  -6   4   8       32.16       38.24     13.24 o 
  -5   4   8       77.76      101.97     14.22 o 
  -4   4   8      161.36      142.90     17.65 o 
  -3   4   8       19.77       16.18      8.09 o 
  -2   4   8        4.35       -9.31     10.78 o 
  -1   4   8      229.37      236.04     19.85 o 
   0   4   8       47.99       55.86      9.26 o 
   1   4   8       49.17       46.08     12.01 o 
   2   4   8      199.17      219.86     23.04 o 
   3   4   8      217.49      173.78     23.29 o 
   4   4   8      425.96      440.71     30.64 o 
   5   4   8       45.04       26.96     15.69 o 
   6   4   8        0.68        8.82     11.52 o 
   7   4   8        1.71        5.64     14.46 o 
   8   4   8        1.00       12.26     12.26 o 
   9   4   8        0.66       -4.41     14.71 o 
  10   4   8        0.37        9.31     14.71 o 
  11   4   8        7.30      -10.05     20.59 o 
  12   4   8       36.24       13.24     24.27 o 
 -14   5   8        1.14      -10.54     16.18 o 
 -13   5   8        4.86        0.00     19.12 o 
 -12   5   8       10.31      -21.08     21.08 o 
 -11   5   8       22.46      -13.24     16.91 o 
 -10   5   8      306.44      323.30     29.17 o 
  -9   5   8      173.12      192.90     24.27 o 
  -8   5   8        2.08       18.87     12.75 o 
  -7   5   8      135.06      123.78     19.36 o 
  -6   5   8       14.73       24.27     11.52 o 
  -5   5   8        4.36       10.05     11.52 o 
  -4   5   8        0.01       -6.62     11.52 o 
  -3   5   8       45.89       35.54     12.99 o 
  -2   5   8       52.06       52.94     14.95 o 
  -1   5   8       19.31       17.65     12.99 o 
   0   5   8      257.16      241.15     22.80 o 
   1   5   8      167.16      170.60     21.08 o 
   2   5   8      194.24      221.58     25.98 o 
   3   5   8     1200.39     1226.28     53.92 o 
   4   5   8       30.47       35.05     16.42 o 
   5   5   8       29.18       15.44     15.93 o 
   6   5   8       29.19       24.51     14.95 o 
   7   5   8       21.89       19.36     13.48 o 
   8   5   8        1.18      -20.83     20.83 o 
   9   5   8       32.10       38.48     16.42 o 
  10   5   8        2.45      -20.10     20.10 o 
 -12   6   8       52.82       18.38     21.32 o 
 -11   6   8        0.00       12.50     14.71 o 
 -10   6   8       44.25       35.54     17.89 o 
  -9   6   8      109.11      131.13     23.29 o 
  -8   6   8        0.52       25.98     14.95 o 
  -7   6   8       40.20       43.87     20.10 o 
  -6   6   8      287.52      259.82     30.88 o 
  -5   6   8       68.81       90.94     17.16 o 
  -4   6   8       44.93       56.38     15.69 o 
  -3   6   8      234.26      228.20     25.74 o 
  -2   6   8      430.95      421.34     31.86 o 
  -1   6   8      497.72      424.53     34.32 o 
   0   6   8       16.29        7.57     10.63 o 
   1   6   8      561.79      582.38     41.18 o 
   2   6   8       49.66       98.29     21.08 o 
   3   6   8       28.07       37.26     16.91 o 
   4   6   8      245.66      237.51     25.98 o 
   5   6   8      103.61       86.77     23.53 o 
   6   6   8       89.35      120.84     24.51 o 
   7   6   8       39.16       26.72     19.61 o 
   8   6   8       17.82       12.75     20.59 o 
   9   6   8       69.97       56.62     25.98 o 
 -10   7   8       93.47      108.09     27.94 o 
  -9   7   8      122.27      112.02     24.76 o 
  -8   7   8       14.43       15.20     17.40 o 
  -7   7   8       41.62       46.33     19.12 o 
  -6   7   8      214.81      230.40     27.94 o 
  -5   7   8      160.33      109.32     26.72 o 
  -4   7   8       11.72      -11.52     15.93 o 
  -3   7   8      415.78      414.48     37.75 o 
  -2   7   8      398.83      408.11     35.79 o 
  -1   7   8       16.39       -4.41     16.42 o 
   0   7   8        4.94       -4.43     11.58 o 
   1   7   8      153.42      163.73     24.51 o 
   2   7   8      316.33      308.10     34.07 o 
   3   7   8      558.81      537.53     45.10 o 
   4   7   8       58.90       86.77     23.53 o 
   5   7   8       25.53       20.59     20.10 o 
   6   7   8       54.77       31.86     22.55 o 
  -5   8   8      101.39       46.08     27.21 o 
  -4   8   8      393.64      318.89     39.95 o 
  -3   8   8      405.44      377.22     38.24 o 
  -2   8   8      115.57      119.12     30.15 o 
  -1   8   8       12.56       29.17     20.34 o 
   0   8   8        9.61      -13.60     14.87 o 
   1   8   8        1.42      -13.48     20.10 o 
 -17   1   9       16.25      -18.14     18.14 o 
 -16   1   9        0.27      -16.67     19.12 o 
 -15   1   9       14.76       21.81     13.73 o 
 -14   1   9        2.87      -13.97     14.71 o 
 -13   1   9       10.28        0.00     16.91 o 
 -12   1   9        0.23       13.73     12.01 o 
 -11   1   9      163.61      190.21     20.83 o 
 -10   1   9      209.99      172.31     20.34 o 
  -9   1   9        0.13       20.10      6.86 o 
  -8   1   9        8.03        1.23      9.56 o 
  -7   1   9      219.11      244.37     19.36 o 
  -6   1   9      300.18      326.98     21.81 o 
  -5   1   9       52.84       48.29      9.80 o 
  -4   1   9       38.27       32.60      8.33 o 
  -3   1   9     1482.35     1422.86     39.46 o 
  -2   1   9      177.36      154.17     14.71 o 
  -1   1   9      378.59      376.24     21.08 o 
   0   1   9      236.00      269.15     13.17 o 
   1   1   9       58.54       65.69     11.28 o 
   2   1   9      288.32      237.02     18.87 o 
   3   1   9       13.89        2.21      8.58 o 
   4   1   9        2.49       -8.58      9.56 o 
   5   1   9      870.88      795.87     37.99 o 
   6   1   9      115.26      112.51     18.14 o 
   7   1   9      120.61      129.91     21.81 o 
   8   1   9       39.50       30.88     18.87 o 
   9   1   9       43.85       41.18     16.91 o 
  10   1   9        5.27       10.05     14.71 o 
  11   1   9        0.78      -14.71     14.71 o 
  12   1   9       14.57       14.22     17.65 o 
  13   1   9        4.56       20.59     17.16 o 
 -17   2   9        0.85       10.54     16.67 o 
 -16   2   9        0.19      -21.08     21.08 o 
 -15   2   9        7.08       25.00     18.38 o 
 -14   2   9       62.87       67.16     20.10 o 
 -13   2   9       20.58       -7.84     15.93 o 
 -12   2   9       57.81       69.86     14.95 o 
 -11   2   9        6.53       21.57     10.78 o 
 -10   2   9       55.48       84.56     15.20 o 
  -9   2   9       19.61       15.69     13.48 o 
  -8   2   9      330.94      338.01     24.51 o 
  -7   2   9     1103.44     1073.34     41.42 o 
  -6   2   9     1229.74     1137.31     40.44 o 
  -5   2   9      182.57      176.23     15.44 o 
  -4   2   9       38.61       41.67      7.60 o 
  -3   2   9       53.69       65.44     11.03 o 
  -2   2   9       30.04        0.98      8.82 o 
  -1   2   9      394.95      363.50     22.80 o 
   0   2   9      479.26      438.19     18.26 o 
   1   2   9     4529.69     4751.70     75.74 o 
   2   2   9     3529.89     3530.32     70.84 o 
   3   2   9        6.29       11.28      9.80 o 
   4   2   9       22.61       15.93     10.29 o 
   5   2   9      152.11      117.65     19.12 o 
   6   2   9      111.65       85.05     16.67 o 
   7   2   9        3.91       11.77     10.29 o 
   8   2   9      161.77      168.15     24.02 o 
   9   2   9      169.71      175.74     24.02 o 
  10   2   9       42.71       44.36     16.67 o 
  11   2   9        4.53       -4.66     17.40 o 
  12   2   9        2.79        9.80     16.67 o 
  13   2   9        0.51        2.70     16.18 o 
 -16   3   9        0.15       -7.84     17.40 o 
 -15   3   9        1.93      -14.46     19.61 o 
 -14   3   9        4.04       17.89     13.73 o 
 -13   3   9       64.20       76.72     19.85 o 
 -12   3   9      231.05      254.91     27.94 o 
 -11   3   9      115.72      116.92     22.31 o 
 -10   3   9      122.13      142.90     18.87 o 
  -9   3   9       53.52       45.59     16.67 o 
  -8   3   9       97.16       87.01     16.91 o 
  -7   3   9        7.42       -8.33     11.28 o 
  -6   3   9       49.26       49.02     12.99 o 
  -5   3   9      168.23      172.80     17.40 o 
  -4   3   9      532.59      510.81     28.19 o 
  -3   3   9      760.29      797.83     34.56 o 
  -2   3   9      946.90      914.01     37.26 o 
  -1   3   9      636.74      601.50     30.39 o 
   0   3   9      577.72      577.50     21.14 o 
   1   3   9      538.67      577.97     31.37 o 
   2   3   9      112.05      123.54     17.16 o 
   3   3   9       40.96       35.05     15.69 o 
   4   3   9      295.45      273.05     24.27 o 
   5   3   9       57.09       52.21     19.61 o 
   6   3   9       47.54       75.98     16.91 o 
   7   3   9       41.51       59.81     13.73 o 
   8   3   9        3.26        9.80     13.24 o 
   9   3   9        5.80        4.17     15.69 o 
  10   3   9        3.80        6.86     13.97 o 
  11   3   9        2.18      -19.85     19.85 o 
  12   3   9       38.38       64.95     18.14 o 
 -15   4   9       18.82       10.29     13.73 o 
 -14   4   9       11.65       31.37     18.87 o 
 -13   4   9       13.20        9.07     17.16 o 
 -12   4   9       54.53       50.98     21.32 o 
 -11   4   9        3.13       12.01     14.71 o 
 -10   4   9       17.97       33.83     15.20 o 
  -9   4   9       14.98       51.23     15.44 o 
  -8   4   9      660.58      609.10     36.77 o 
  -7   4   9       28.96       57.60     14.71 o 
  -6   4   9       60.08       61.28     12.75 o 
  -5   4   9      477.20      461.05     30.88 o 
  -4   4   9      359.19      332.37     26.47 o 
  -3   4   9       54.23       39.95     14.22 o 
  -2   4   9        2.64       -2.94      9.07 o 
  -1   4   9      534.64      495.37     29.90 o 
   0   4   9      622.71      633.50     24.61 o 
   1   4   9       49.90       57.85     13.73 o 
   2   4   9      734.42      693.17     38.24 o 
   3   4   9     1815.82     1817.24     61.52 o 
   4   4   9       11.52        5.15     14.46 o 
   5   4   9       99.43       92.41     16.67 o 
   6   4   9        3.40       18.87     12.75 o 
   7   4   9       22.59       44.12     14.46 o 
   8   4   9       27.95        8.58     17.16 o 
   9   4   9      115.85      159.32     21.32 o 
  10   4   9        5.33       14.46     16.91 o 
  11   4   9      149.55      148.05     28.19 o 
 -14   5   9       27.47       63.73     22.55 o 
 -13   5   9      280.98      375.02     33.58 o 
 -12   5   9      143.16      108.58     24.27 o 
 -11   5   9       43.41       20.10     21.57 o 
 -10   5   9        0.56        0.00     15.44 o 
  -9   5   9       68.98       78.68     16.67 o 
  -8   5   9      192.85      223.54     25.00 o 
  -7   5   9       33.64       37.01     14.46 o 
  -6   5   9      223.92      243.15     27.21 o 
  -5   5   9     1059.43     1005.20     49.02 o 
  -4   5   9      561.02      546.84     35.30 o 
  -3   5   9        1.90      -11.52     11.52 o 
  -2   5   9       18.91       -3.43     13.97 o 
  -1   5   9      380.75      316.44     26.96 o 
   0   5   9      790.70      786.53     57.72 o 
   1   5   9      474.51      464.48     32.35 o 
   2   5   9       48.52       21.57     16.42 o 
   3   5   9       53.86       42.65     21.32 o 
   4   5   9       67.35       46.33     19.61 o 
   5   5   9      124.02      101.23     22.80 o 
   6   5   9        2.45       16.91     14.95 o 
   7   5   9      125.49      148.05     25.25 o 
   8   5   9      100.56      106.62     22.80 o 
   9   5   9       11.51        0.00     20.34 o 
  10   5   9        0.21       15.93     15.93 o 
 -12   6   9        1.43        0.00     17.16 o 
 -11   6   9        1.48      -12.75     17.65 o 
 -10   6   9       25.05       33.83     19.85 o 
  -9   6   9       95.84       85.54     22.06 o 
  -8   6   9       34.09       44.36     16.67 o 
  -7   6   9        8.10      -18.63     18.63 o 
  -6   6   9       46.53       54.17     20.59 o 
  -5   6   9       31.40       57.11     17.16 o 
  -4   6   9        0.67      -10.05     14.95 o 
  -3   6   9       30.40        0.00     16.18 o 
  -2   6   9       20.27       23.78     17.40 o 
  -1   6   9       48.03       39.71     17.16 o 
   0   6   9       26.95       29.53      9.83 o 
   1   6   9       91.42       67.41     20.83 o 
   2   6   9        2.16       18.87     12.01 o 
   3   6   9      108.89      118.39     21.08 o 
   4   6   9      182.99      166.92     26.96 o 
   5   6   9       17.08       25.49     15.93 o 
   6   6   9        1.80       -7.35     19.12 o 
   7   6   9        2.01      -20.34     20.34 o 
   8   6   9        1.47      -21.32     21.32 o 
  -9   7   9        2.31       23.78     16.67 o 
  -8   7   9       19.38       40.93     13.48 o 
  -7   7   9       76.18       99.76     18.87 o 
  -6   7   9        1.95      -12.26     13.48 o 
  -5   7   9       23.40       30.88     18.63 o 
  -4   7   9       98.60      148.05     23.29 o 
  -3   7   9      164.10      132.85     32.11 o 
  -2   7   9       32.03       58.09     18.14 o 
  -1   7   9        1.44      -17.65     17.65 o 
   0   7   9        0.26       26.16      9.13 o 
   1   7   9        2.43       -2.45     16.42 o 
   2   7   9      111.87      143.39     25.25 o 
   3   7   9      210.52      204.42     30.39 o 
   4   7   9       44.66       -5.15     24.02 o 
   5   7   9       20.65       13.24     23.29 o 
  -2   8   9        3.61      -19.12     19.85 o 
 -17   0  10       44.90       58.83     23.29 o 
 -16   0  10        0.03      -18.38     18.38 o 
 -15   0  10       74.78       74.51     16.67 o 
 -14   0  10       56.06       34.56     19.12 o 
 -13   0  10       17.19       11.28     15.93 o 
 -12   0  10       32.92       39.71     11.77 o 
 -11   0  10        7.21       27.21     10.29 o 
 -10   0  10      227.30      259.82     23.78 o 
  -9   0  10     2581.31     2667.29     66.42 o 
  -8   0  10      874.60      932.89     37.26 o 
  -7   0  10      367.97      419.38     25.25 o 
  -6   0  10       53.61       42.40     10.29 o 
  -5   0  10      616.87      616.45     29.90 o 
  -4   0  10     1003.06      928.23     34.56 o 
  -3   0  10      385.33      441.20     23.53 o 
  -2   0  10     4477.43     4555.86     73.04 o 
  -1   0  10    14145.67    14503.40    126.23 o 
   0   0  10     2506.83     2661.36     40.38 o 
   1   0  10      953.91      971.13     35.54 o 
   2   0  10        2.30        1.23      7.60 o 
   3   0  10        1.73       -2.45      7.11 o 
   4   0  10      207.83      225.01     20.34 o 
   5   0  10      499.45      477.96     31.13 o 
   6   0  10      102.57       80.15     18.38 o 
   7   0  10       26.16       31.62     13.73 o 
   8   0  10       56.47       43.38     19.85 o 
   9   0  10        0.11       -5.88     12.26 o 
  10   0  10        0.33       25.49     15.44 o 
  11   0  10       22.07       29.90     20.34 o 
  12   0  10       18.49       17.40     19.36 o 
  13   0  10        0.53       13.48     15.69 o 
 -17   1  10       23.31       15.44     23.78 o 
 -16   1  10       21.39       31.13     17.89 o 
 -15   1  10       17.50       13.24     18.87 o 
 -14   1  10       65.67       84.32     21.81 o 
 -13   1  10      119.46      138.73     23.29 o 
 -12   1  10      265.06      247.81     24.51 o 
 -11   1  10       40.86       14.71     13.48 o 
 -10   1  10       57.25       43.63     11.52 o 
  -9   1  10        1.58       13.97      8.09 o 
  -8   1  10       34.05       57.36     10.29 o 
  -7   1  10       33.96       15.93     11.52 o 
  -6   1  10      883.35      862.79     35.79 o 
  -5   1  10      457.63      376.49     24.02 o 
  -4   1  10      584.40      536.30     26.72 o 
  -3   1  10      122.84      100.25     13.73 o 
  -2   1  10        1.17        0.00      8.09 o 
  -1   1  10        6.62       11.52      7.11 o 
   0   1  10      131.20      151.45     11.08 o 
   1   1  10      596.18      525.27     28.43 o 
   2   1  10       93.18       93.63     14.95 o 
   3   1  10     1362.30     1211.33     44.36 o 
   4   1  10      196.70      213.98     19.36 o 
   5   1  10       62.52       72.80     16.42 o 
   6   1  10     1097.49     1036.08     46.33 o 
   7   1  10      398.16      450.27     31.37 o 
   8   1  10      203.08      244.37     24.27 o 
   9   1  10        0.00      -12.01     13.73 o 
  10   1  10       20.77       32.11     16.18 o 
  11   1  10       49.06       41.67     19.61 o 
  12   1  10        6.94        0.00     16.18 o 
  13   1  10        0.01       -8.09     20.34 o 
 -17   2  10        0.16       45.35     15.69 o 
 -16   2  10       14.68       -4.90     19.85 o 
 -15   2  10        0.01        2.21     12.75 o 
 -14   2  10        2.06        8.58     13.48 o 
 -13   2  10        8.19       10.05     11.77 o 
 -12   2  10       14.27        9.31     14.95 o 
 -11   2  10       18.47       24.02     12.01 o 
 -10   2  10      110.48      106.87     17.89 o 
  -9   2  10      367.74      346.59     27.21 o 
  -8   2  10       50.53       68.39     15.44 o 
  -7   2  10      430.52      417.67     27.94 o 
  -6   2  10        0.54        2.45      6.37 o 
  -5   2  10      137.38      131.38     16.18 o 
  -4   2  10       70.02       40.44     12.75 o 
  -3   2  10       57.34       53.43     12.50 o 
  -2   2  10      486.26      523.06     27.70 o 
  -1   2  10      497.99      444.38     26.72 o 
   0   2  10     2636.24     2472.30     42.54 o 
   1   2  10     1547.77     1592.97     49.27 o 
   2   2  10      742.83      682.63     34.07 o 
   3   2  10        6.36        8.09     10.05 o 
   4   2  10       24.40       34.56     10.54 o 
   5   2  10      999.40      966.96     46.08 o 
   6   2  10        7.28       16.67     13.97 o 
   7   2  10       64.85       82.11     17.40 o 
   8   2  10       73.07      109.32     19.12 o 
   9   2  10      118.34       97.31     23.04 o 
  10   2  10       40.02       44.61     18.38 o 
  11   2  10       22.16       12.01     18.38 o 
  12   2  10        0.84       12.99     13.97 o 
 -16   3  10        6.46      -23.78     23.78 o 
 -15   3  10       27.74       41.42     18.63 o 
 -14   3  10       21.08       18.14     19.61 o 
 -13   3  10       88.61      154.66     22.80 o 
 -12   3  10       12.97       15.93     13.97 o 
 -11   3  10       17.95       16.67     13.24 o 
 -10   3  10      366.45      359.33     29.66 o 
  -9   3  10        9.55        8.09     13.24 o 
  -8   3  10      207.46      191.19     21.57 o 
  -7   3  10        2.28        0.00     11.77 o 
  -6   3  10       16.58       -2.70     11.28 o 
  -5   3  10      223.88      203.93     22.31 o 
  -4   3  10        6.53        6.62     10.54 o 
  -3   3  10      303.13      281.39     24.27 o 
  -2   3  10      873.42      871.12     37.50 o 
  -1   3  10      320.59      324.77     24.27 o 
   0   3  10       36.12       27.15      8.74 o 
   1   3  10        9.21       17.89      7.60 o 
   2   3  10      363.04      378.20     26.47 o 
   3   3  10        7.85       31.62     10.78 o 
   4   3  10      151.96      176.48     20.34 o 
   5   3  10     2595.12     2664.34     75.74 o 
   6   3  10      390.10      417.18     32.84 o 
   7   3  10      125.36       98.04     20.83 o 
   8   3  10       53.14       61.77     15.93 o 
   9   3  10        7.27        2.21     17.16 o 
  10   3  10       16.34       16.42     15.44 o 
  11   3  10       60.46       40.44     24.51 o 
  12   3  10        0.19       16.18     18.87 o 
 -15   4  10        8.52       21.08     14.71 o 
 -14   4  10        2.04        2.45     14.95 o 
 -13   4  10        1.39      -11.52     16.18 o 
 -12   4  10       10.61        0.00     15.93 o 
 -11   4  10       54.79       61.28     15.93 o 
 -10   4  10       46.41       40.44     18.63 o 
  -9   4  10       11.51       12.75     12.75 o 
  -8   4  10      138.80      140.94     19.36 o 
  -7   4  10       74.41       93.39     17.40 o 
  -6   4  10        1.18        8.09     10.29 o 
  -5   4  10        1.06       -1.47      9.31 o 
  -4   4  10       57.18       67.16     12.50 o 
  -3   4  10        0.02        0.00      9.07 o 
  -2   4  10       18.28       36.03      9.80 o 
  -1   4  10      125.22      128.68     20.10 o 
   0   4  10       37.75       36.92     10.08 o 
   1   4  10      547.66      565.47     34.56 o 
   2   4  10     1129.24     1091.96     47.55 o 
   3   4  10       27.70       39.22     18.14 o 
   4   4  10       10.61       -1.72     13.73 o 
   5   4  10      107.18       90.20     21.08 o 
   6   4  10        0.23      -12.01     15.44 o 
   7   4  10      100.12      137.02     23.04 o 
   8   4  10       91.44       80.64     22.06 o 
   9   4  10       14.20       21.57     16.91 o 
  10   4  10        3.47       -2.45     16.42 o 
  11   4  10        8.59        0.00     18.87 o 
 -14   5  10       33.24       18.87     23.04 o 
 -13   5  10       21.03        7.60     20.10 o 
 -12   5  10        3.00       12.01     15.44 o 
 -11   5  10       35.55       45.59     17.16 o 
 -10   5  10       21.18        6.62     15.44 o 
  -9   5  10       17.82       -4.17     16.67 o 
  -8   5  10      248.76      204.91     24.51 o 
  -7   5  10       74.01       40.20     21.32 o 
  -6   5  10       13.40        5.64     16.67 o 
  -5   5  10       51.14       43.38     19.85 o 
  -4   5  10       36.82       46.33     16.42 o 
  -3   5  10       51.81       38.73     16.42 o 
  -2   5  10       68.37       26.47     15.69 o 
  -1   5  10        0.00        5.39     12.75 o 
   0   5  10       21.93       22.06     11.60 o 
   1   5  10       48.28       31.13     17.40 o 
   2   5  10      174.40      175.25     23.78 o 
   3   5  10      308.39      290.70     31.37 o 
   4   5  10        7.34       22.31     17.16 o 
   5   5  10       34.17       40.44     20.34 o 
   6   5  10       41.39       28.92     19.85 o 
   7   5  10        0.12      -17.65     17.65 o 
   8   5  10        0.53        2.45     13.73 o 
   9   5  10        5.74       18.38     17.16 o 
 -12   6  10       15.37       21.57     21.32 o 
 -11   6  10       36.26       28.19     20.83 o 
 -10   6  10       26.65       24.51     15.44 o 
  -9   6  10        0.31       28.43     15.44 o 
  -8   6  10       92.91       75.25     24.02 o 
  -7   6  10       89.59      101.72     21.57 o 
  -6   6  10      214.12      230.40     25.25 o 
  -5   6  10      129.31      115.94     22.06 o 
  -4   6  10       83.91      103.93     18.63 o 
  -3   6  10      183.70      175.25     26.23 o 
  -2   6  10        6.32       35.05     13.97 o 
  -1   6  10        0.11        1.96     13.48 o 
   0   6  10      134.74      133.00     15.40 o 
   1   6  10       86.28       93.63     20.34 o 
   2   6  10        4.66        4.41     13.48 o 
   3   6  10      224.07      224.52     31.37 o 
   4   6  10      140.06      160.30     22.31 o 
   5   6  10       38.01       16.91     17.89 o 
   6   6  10        0.39       12.50     14.95 o 
   7   6  10        7.40       21.08     18.63 o 
  -9   7  10        0.57        0.00     19.85 o 
  -8   7  10       88.78      112.75     25.74 o 
  -7   7  10      206.87      183.83     29.90 o 
  -6   7  10       14.54       12.50     18.14 o 
  -5   7  10        2.23        4.90     18.38 o 
  -4   7  10        2.96        2.45     15.93 o 
  -3   7  10      226.41      165.94     32.60 o 
  -2   7  10      368.14      340.95     35.54 o 
  -1   7  10       22.23       36.28     18.14 o 
   0   7  10       68.89       63.40     35.17 o 
   1   7  10      104.17      111.28     25.98 o 
   2   7  10       19.95       37.75     20.10 o 
   3   7  10        1.33       46.57     12.75 o 
   4   7  10        3.24      -15.93     19.61 o 
 -17   1  11        3.63       10.54     15.20 o 
 -16   1  11       31.35       51.23     17.40 o 
 -15   1  11       61.34       77.21     18.87 o 
 -14   1  11        3.21       12.75     13.73 o 
 -13   1  11        0.31       11.77     11.77 o 
 -12   1  11       69.09       56.38     17.89 o 
 -11   1  11       47.83       35.54     14.71 o 
 -10   1  11       22.27       42.40     12.50 o 
  -9   1  11        8.38        8.82     12.01 o 
  -8   1  11      164.91      169.86     19.61 o 
  -7   1  11      454.20      445.61     28.43 o 
  -6   1  11       72.58       81.87     15.20 o 
  -5   1  11       77.94       47.55     14.22 o 
  -4   1  11      386.68      389.23     23.53 o 
  -3   1  11       86.12       91.43     13.73 o 
  -2   1  11      217.61      203.20     18.38 o 
  -1   1  11        1.02       -4.66      7.60 o 
   0   1  11       11.57        7.31      7.11 o 
   1   1  11      178.70      146.33     16.91 o 
   2   1  11       46.16       35.30     11.28 o 
   3   1  11       21.02       27.70     11.52 o 
   4   1  11        2.47        4.41     11.03 o 
   5   1  11      560.94      534.34     34.56 o 
   6   1  11      217.80      265.70     26.96 o 
   7   1  11      257.83      201.97     28.68 o 
   8   1  11      123.28      113.49     21.81 o 
   9   1  11        0.68      -14.22     14.22 o 
  10   1  11       14.83       20.34     16.18 o 
  11   1  11        2.79        4.90     17.40 o 
  12   1  11        7.27       13.24     15.44 o 
 -17   2  11        3.92       -8.09     18.14 o 
 -16   2  11        0.02        7.60     13.24 o 
 -15   2  11        3.36        9.31     14.95 o 
 -14   2  11        0.02       19.61     12.50 o 
 -13   2  11        4.97        6.13     15.44 o 
 -12   2  11       29.43       45.59     14.71 o 
 -11   2  11      343.60      354.92     31.62 o 
 -10   2  11       64.57       83.09     16.42 o 
  -9   2  11        0.75       -7.84     12.75 o 
  -8   2  11       10.06       -5.88     12.01 o 
  -7   2  11        6.79        6.86     10.78 o 
  -6   2  11      525.69      529.44     30.39 o 
  -5   2  11        2.79       11.52      8.09 o 
  -4   2  11     1377.96     1328.99     47.80 o 
  -3   2  11      687.89      652.73     31.37 o 
  -2   2  11      451.59      492.92     28.43 o 
  -1   2  11      149.28      125.50     17.40 o 
   0   2  11      659.30      659.36     23.31 o 
   1   2  11      559.89      525.27     30.39 o 
   2   2  11       99.29       76.72     14.95 o 
   3   2  11      380.92      335.31     26.47 o 
   4   2  11       10.74        7.84     12.50 o 
   5   2  11      429.08      493.41     33.33 o 
   6   2  11      481.38      456.39     32.60 o 
   7   2  11       49.70       36.03     18.14 o 
   8   2  11        8.41      -10.29     16.67 o 
   9   2  11       26.00       32.84     14.71 o 
  10   2  11        0.85       -2.45     16.18 o 
  11   2  11        1.71       25.25     17.16 o 
  12   2  11        1.91       -8.09     16.91 o 
 -16   3  11       34.83       31.86     22.55 o 
 -15   3  11       15.02       57.11     18.14 o 
 -14   3  11       10.08        4.66     13.24 o 
 -13   3  11        0.00       25.98     13.97 o 
 -12   3  11        0.02       12.26     11.28 o 
 -11   3  11       31.19       17.16     15.20 o 
 -10   3  11      196.46      160.30     22.80 o 
  -9   3  11      118.31      105.64     17.40 o 
  -8   3  11      168.89      173.05     21.32 o 
  -7   3  11      190.18      186.77     21.81 o 
  -6   3  11      260.48      277.46     23.78 o 
  -5   3  11      258.48      247.56     21.81 o 
  -4   3  11       95.27       59.07     16.67 o 
  -3   3  11        5.65        5.64     10.05 o 
  -2   3  11        0.42        0.00     10.29 o 
  -1   3  11      134.68      132.36     18.87 o 
   0   3  11       69.97       73.29     10.14 o 
   1   3  11        9.94       13.24     12.75 o 
   2   3  11       28.17       24.76     12.99 o 
   3   3  11      245.86      221.33     25.25 o 
   4   3  11      324.29      301.24     29.41 o 
   5   3  11      202.85      187.26     26.23 o 
   6   3  11        0.04       19.12     13.73 o 
   7   3  11       36.43       18.38     15.44 o 
   8   3  11      178.92      156.38     23.78 o 
   9   3  11       64.35       48.78     21.57 o 
  10   3  11        0.96        4.90     15.20 o 
  11   3  11        3.01        2.70     16.18 o 
 -15   4  11        0.16       37.26     13.48 o 
 -14   4  11        1.65       -7.60     16.91 o 
 -13   4  11        7.03       18.87     13.48 o 
 -12   4  11       45.25       49.02     18.63 o 
 -11   4  11        8.85        2.21     13.73 o 
 -10   4  11      226.16      257.12     28.68 o 
  -9   4  11        7.38       -5.64     14.95 o 
  -8   4  11       44.77       32.60     15.44 o 
  -7   4  11      121.75       99.27     19.85 o 
  -6   4  11      131.75      121.33     19.36 o 
  -5   4  11       54.34       65.69     16.42 o 
  -4   4  11       76.93       56.38     17.65 o 
  -3   4  11      245.31      201.24     24.51 o 
  -2   4  11      388.90      354.67     27.70 o 
  -1   4  11      488.96      507.62     33.58 o 
   0   4  11        8.56        6.46     18.87 o 
   1   4  11      928.00      888.28     44.86 o 
   2   4  11       40.60       47.06     16.18 o 
   3   4  11       79.06       52.45     19.85 o 
   4   4  11      313.39      263.49     30.15 o 
   5   4  11       25.32       37.75     15.44 o 
   6   4  11       43.23       73.53     16.18 o 
   7   4  11      396.29      426.98     37.01 o 
   8   4  11        0.77        9.31     14.95 o 
   9   4  11       13.17       -2.45     19.36 o 
  10   4  11        0.62       21.32     17.65 o 
 -13   5  11       13.94      -12.99     18.14 o 
 -12   5  11       12.97       19.61     18.38 o 
 -11   5  11       15.65       21.08     19.36 o 
 -10   5  11      159.03      149.76     28.43 o 
  -9   5  11      239.12      254.67     30.15 o 
  -8   5  11        0.58       14.46     12.50 o 
  -7   5  11       16.24       29.90     17.16 o 
  -6   5  11      298.41      317.17     31.13 o 
  -5   5  11      669.30      739.74     42.89 o 
  -4   5  11      138.62      136.04     22.80 o 
  -3   5  11        3.91       -5.64     13.24 o 
  -2   5  11      261.13      258.84     26.96 o 
  -1   5  11       79.34       50.25     16.67 o 
   0   5  11        8.81       -2.87     11.00 o 
   1   5  11       72.36       83.09     17.16 o 
   2   5  11       41.87       93.39     18.14 o 
   3   5  11      169.95      205.40     26.96 o 
   4   5  11      276.24      292.91     27.21 o 
   5   5  11        7.17        4.41     16.67 o 
   6   5  11       36.05       51.47     18.63 o 
   7   5  11        0.05       -4.90     16.67 o 
   8   5  11        0.02      -12.99     22.06 o 
 -11   6  11        2.26      -15.69     18.14 o 
 -10   6  11       18.03       -2.45     18.38 o 
  -9   6  11       44.47       26.72     19.61 o 
  -8   6  11       18.62        2.45     19.36 o 
  -7   6  11       24.60       52.45     18.38 o 
  -6   6  11        5.22        4.41     14.71 o 
  -5   6  11        1.39        2.21     13.24 o 
  -4   6  11       11.80      -10.78     14.22 o 
  -3   6  11       46.17       51.47     17.40 o 
  -2   6  11       55.63       53.68     17.65 o 
  -1   6  11       41.64       38.97     19.85 o 
   0   6  11        0.29       -5.27     11.08 o 
   1   6  11       32.58       73.53     17.65 o 
   2   6  11      147.26      125.25     26.96 o 
   3   6  11       87.45       75.00     24.02 o 
   4   6  11        6.25       16.91     18.14 o 
   5   6  11        0.66        7.60     16.91 o 
   6   6  11       14.32        0.00     20.34 o 
  -8   7  11       53.08       83.34     24.76 o 
  -7   7  11       97.47       83.83     28.92 o 
  -6   7  11        0.20      -16.18     16.18 o 
  -5   7  11        1.12      -10.05     15.69 o 
  -4   7  11       25.36        7.60     19.85 o 
  -3   7  11        6.55       14.95     19.36 o 
  -2   7  11       28.58       -2.45     18.14 o 
  -1   7  11        5.62      -12.50     20.59 o 
   0   7  11        9.46      -13.08     13.08 o 
   1   7  11        7.24        2.45     20.10 o 
   2   7  11        6.83       23.53     19.85 o 
   3   7  11       17.46       -8.09     21.32 o 
 -17   0  12       16.42       37.01     14.95 o 
 -16   0  12       21.40       61.52     16.18 o 
 -15   0  12        4.65        2.21     13.97 o 
 -14   0  12       51.91       62.01     18.87 o 
 -13   0  12       40.91       51.72     12.26 o 
 -12   0  12      178.90      142.90     20.34 o 
 -11   0  12       13.70       -1.72     13.97 o 
 -10   0  12        0.10      -11.52     11.52 o 
  -9   0  12       14.09       19.85     10.05 o 
  -8   0  12       85.69       87.75     16.67 o 
  -7   0  12      256.83      276.97     23.53 o 
  -6   0  12     3532.12     3495.02     74.51 o 
  -5   0  12     6551.75     6564.29     96.57 o 
  -4   0  12       33.28       13.48     13.24 o 
  -3   0  12      160.52      153.93     16.42 o 
  -2   0  12      881.04      920.63     36.77 o 
  -1   0  12       59.65       62.26     13.48 o 
   0   0  12      255.73      333.84     16.46 o 
   1   0  12      349.13      290.46     25.00 o 
   2   0  12     1049.04      957.40     42.40 o 
   3   0  12      105.62      125.50     15.93 o 
   4   0  12       22.99       -3.19     12.50 o 
   5   0  12       23.33       10.05     13.48 o 
   6   0  12      212.14      202.22     22.80 o 
   7   0  12      115.11      130.40     20.10 o 
   8   0  12        5.32        0.00     15.93 o 
   9   0  12       28.73       48.78     17.65 o 
  10   0  12      158.55      197.07     23.04 o 
  11   0  12       15.27       10.29     19.36 o 
 -17   1  12        0.58      -13.48     16.18 o 
 -16   1  12        0.21      -12.50     18.38 o 
 -15   1  12       28.97       48.78     16.67 o 
 -14   1  12       10.34        8.58     15.69 o 
 -13   1  12       66.16       72.55     18.63 o 
 -12   1  12       15.06        7.60     15.20 o 
 -11   1  12       92.59      121.57     20.59 o 
 -10   1  12       77.69       47.80     18.87 o 
  -9   1  12      503.82      548.07     33.58 o 
  -8   1  12       66.02       44.12     11.28 o 
  -7   1  12       68.01       74.02     13.24 o 
  -6   1  12      266.63      284.82     24.02 o 
  -5   1  12      585.59      598.07     32.35 o 
  -4   1  12      417.19      361.05     25.00 o 
  -3   1  12      262.63      260.80     20.34 o 
  -2   1  12      447.84      342.17     25.74 o 
  -1   1  12        0.82        9.07     10.05 o 
   0   1  12       12.84       23.74      7.23 o 
   1   1  12      287.13      313.25     23.53 o 
   2   1  12      150.69      151.23     20.34 o 
   3   1  12       36.48       31.62     12.50 o 
   4   1  12      112.58       84.56     18.38 o 
   5   1  12     1117.49     1197.85     51.96 o 
   6   1  12      362.90      290.95     30.39 o 
   7   1  12      190.30      217.90     28.43 o 
   8   1  12       24.27       23.04     15.93 o 
   9   1  12        1.37        6.62     12.99 o 
  10   1  12        6.15       19.12     13.48 o 
  11   1  12        0.23      -21.81     21.81 o 
 -16   2  12        1.54      -10.29     18.14 o 
 -15   2  12       20.78        0.00     19.61 o 
 -14   2  12        7.53       13.48     17.40 o 
 -13   2  12        2.65        6.37     13.97 o 
 -12   2  12       11.56        7.84     15.69 o 
 -11   2  12        6.11        9.31     12.75 o 
 -10   2  12      248.09      250.01     25.25 o 
  -9   2  12        0.32      -10.29     10.29 o 
  -8   2  12      638.46      617.68     34.07 o 
  -7   2  12      275.61      264.47     24.27 o 
  -6   2  12      630.40      585.81     35.30 o 
  -5   2  12      559.11      539.49     32.60 o 
  -4   2  12      533.61      520.61     30.39 o 
  -3   2  12      940.75      850.29     41.18 o 
  -2   2  12       66.26       63.48     13.97 o 
  -1   2  12      106.65      101.23     16.18 o 
   0   2  12        1.33       -2.67      8.14 o 
   1   2  12      261.21      210.55     22.55 o 
   2   2  12      215.48      202.95     22.31 o 
   3   2  12        0.37       11.28      9.80 o 
   4   2  12        6.44       11.77     12.50 o 
   5   2  12       73.43       83.83     16.91 o 
   6   2  12        0.29       -1.96     12.99 o 
   7   2  12       82.66      103.44     18.87 o 
   8   2  12       72.87       67.16     19.85 o 
   9   2  12       15.22       11.52     15.93 o 
  10   2  12        8.47       10.05     20.83 o 
  11   2  12       39.66       55.89     23.04 o 
 -16   3  12        0.00       21.57     16.67 o 
 -15   3  12       26.18       37.99     19.12 o 
 -14   3  12        9.98       35.79     15.93 o 
 -13   3  12      131.23      176.72     27.94 o 
 -12   3  12       37.05       50.49     17.89 o 
 -11   3  12      116.36      111.03     21.81 o 
 -10   3  12        7.97       20.59     15.69 o 
  -9   3  12      189.64      178.19     23.78 o 
  -8   3  12      685.47      696.60     40.20 o 
  -7   3  12        8.87       -1.72     12.50 o 
  -6   3  12        0.68      -11.03     14.95 o 
  -5   3  12      543.21      535.57     32.35 o 
  -4   3  12      200.85      235.31     20.59 o 
  -3   3  12       44.66       41.91     11.52 o 
  -2   3  12       14.19        6.13     10.78 o 
  -1   3  12        3.69        6.13     11.52 o 
   0   3  12      281.14      240.35     33.95 o 
   1   3  12      604.39      649.79     35.79 o 
   2   3  12       40.43       44.86     14.95 o 
   3   3  12      624.71      590.96     37.75 o 
   4   3  12       34.97       20.10     18.87 o 
   5   3  12       79.32       75.00     20.34 o 
   6   3  12       60.86       63.24     15.93 o 
   7   3  12       59.03       71.33     18.63 o 
   8   3  12        5.72       -2.21     18.63 o 
   9   3  12       34.07       29.41     22.55 o 
  10   3  12        1.82      -15.69     15.69 o 
 -15   4  12       20.89       49.02     17.65 o 
 -14   4  12        0.01       -5.15     17.40 o 
 -13   4  12        2.01       -7.35     20.10 o 
 -12   4  12        0.40       -4.66     16.42 o 
 -11   4  12        1.80       19.61     12.50 o 
 -10   4  12      326.31      374.04     34.32 o 
  -9   4  12      158.05      177.46     22.06 o 
  -8   4  12      292.06      297.32     30.15 o 
  -7   4  12        5.30       20.10     12.50 o 
  -6   4  12       47.07       49.76     14.95 o 
  -5   4  12        0.44        8.58      9.31 o 
  -4   4  12       13.66       24.02     12.01 o 
  -3   4  12      217.03      210.30     21.81 o 
  -2   4  12       65.86       40.69     16.67 o 
  -1   4  12       83.00       75.49     18.14 o 
   0   4  12        0.30        5.98     10.13 o 
   1   4  12      274.58      218.64     25.25 o 
   2   4  12      122.31      122.31     23.04 o 
   3   4  12      261.33      242.66     27.94 o 
   4   4  12       11.44       16.18     13.24 o 
   5   4  12        1.44      -14.71     15.44 o 
   6   4  12       15.87        4.41     18.38 o 
   7   4  12       14.56       -2.45     18.14 o 
   8   4  12        9.59       12.50     15.93 o 
   9   4  12        1.34        0.00     17.16 o 
 -13   5  12        9.61       13.24     19.36 o 
 -12   5  12        1.85        5.15     17.89 o 
 -11   5  12        3.61       -2.45     17.65 o 
 -10   5  12        1.21        0.00     15.93 o 
  -9   5  12       10.98      -18.87     18.87 o 
  -8   5  12      134.71      111.03     23.29 o 
  -7   5  12      143.73      159.57     22.06 o 
  -6   5  12       37.06       20.10     19.61 o 
  -5   5  12       13.82        5.88     15.69 o 
  -4   5  12       39.01       31.37     15.69 o 
  -3   5  12       93.51      145.84     18.87 o 
  -2   5  12       26.23        7.84     15.69 o 
  -1   5  12       14.72       15.69     13.97 o 
   0   5  12      230.89      199.10     21.81 o 
   1   5  12      120.72      138.49     20.83 o 
   2   5  12      126.00      123.54     19.85 o 
   3   5  12        0.86       17.40     14.46 o 
   4   5  12       32.23       20.34     17.89 o 
   5   5  12        2.97       13.97     15.20 o 
   6   5  12       17.12        4.90     19.36 o 
   7   5  12        3.48       23.29     16.18 o 
   8   5  12        6.44       -8.09     20.59 o 
 -11   6  12       28.34       16.18     21.81 o 
 -10   6  12       57.53       49.27     19.36 o 
  -9   6  12       29.58      -14.95     19.36 o 
  -8   6  12        2.56       31.62     16.91 o 
  -7   6  12       70.06       66.18     19.85 o 
  -6   6  12       10.70       23.04     19.36 o 
  -5   6  12        8.56      -13.73     15.69 o 
  -4   6  12      354.11      341.93     35.05 o 
  -3   6  12       35.65       13.48     20.59 o 
  -2   6  12       96.58       80.64     20.59 o 
  -1   6  12       55.90       63.24     21.81 o 
   0   6  12       76.18      101.68     30.88 o 
   1   6  12       11.42       35.05     16.67 o 
   2   6  12        6.80      -16.91     16.91 o 
   3   6  12      337.50      287.51     35.30 o 
   4   6  12      292.26      335.31     35.30 o 
   5   6  12        9.50        7.84     19.85 o 
  -7   7  12       85.04      105.40     28.43 o 
  -6   7  12        1.22      -20.10     20.10 o 
  -5   7  12      114.41      156.87     25.49 o 
  -4   7  12      211.53      173.54     25.49 o 
  -3   7  12       70.55       41.18     20.59 o 
  -2   7  12       14.23       25.74     17.40 o 
  -1   7  12       24.89       41.67     17.65 o 
   0   7  12      189.06      192.17     22.54 o 
   1   7  12      148.70      141.43     26.72 o 
 -16   1  13        2.10        0.00     17.65 o 
 -15   1  13       16.23        0.00     18.63 o 
 -14   1  13       19.51       26.72     13.48 o 
 -13   1  13        0.04      -14.22     14.22 o 
 -12   1  13      104.94      147.07     22.80 o 
 -11   1  13      372.90      300.26     29.90 o 
 -10   1  13       22.86       13.97     14.95 o 
  -9   1  13       18.12       -1.72     13.24 o 
  -8   1  13      208.54      232.85     21.57 o 
  -7   1  13      180.29      116.67     21.08 o 
  -6   1  13      208.78      213.49     22.06 o 
  -5   1  13      353.94      360.80     27.21 o 
  -4   1  13       12.01      -12.75     12.75 o 
  -3   1  13       70.87       70.10     11.52 o 
  -2   1  13       24.53       35.79     11.77 o 
  -1   1  13       28.25       26.72     12.01 o 
   0   1  13       43.86       37.45     14.46 o 
   1   1  13      102.40      101.23     15.69 o 
   2   1  13        0.80        6.13     10.54 o 
   3   1  13      316.19      323.79     28.92 o 
   4   1  13       59.74       70.84     16.91 o 
   5   1  13       26.40       44.12     15.44 o 
   6   1  13       77.65       62.50     20.59 o 
   7   1  13       57.17       50.00     21.08 o 
   8   1  13       18.35       33.33     14.95 o 
   9   1  13        0.98       -4.66     19.12 o 
  10   1  13        8.48       10.29     17.16 o 
 -16   2  13        1.72      -13.24     17.40 o 
 -15   2  13       25.08       24.76     15.69 o 
 -14   2  13        4.50      -18.87     18.87 o 
 -13   2  13        7.37        4.41     15.44 o 
 -12   2  13       87.74      124.52     22.55 o 
 -11   2  13       88.54      100.00     19.85 o 
 -10   2  13       71.28       71.08     18.14 o 
  -9   2  13      489.21      466.69     35.05 o 
  -8   2  13      407.19      446.84     31.86 o 
  -7   2  13      632.10      590.47     33.83 o 
  -6   2  13        8.07       21.57     10.05 o 
  -5   2  13      196.91      182.12     19.85 o 
  -4   2  13        0.04        4.41      9.07 o 
  -3   2  13      282.79      276.24     25.49 o 
  -2   2  13      273.31      279.18     24.51 o 
  -1   2  13      975.71      885.34     42.89 o 
   0   2  13      474.78      486.91     22.18 o 
   1   2  13      171.67      140.45     20.83 o 
   2   2  13       27.76       31.13     12.75 o 
   3   2  13       92.17       94.61     15.20 o 
   4   2  13        5.39       10.78     13.24 o 
   5   2  13        0.11      -14.95     14.95 o 
   6   2  13       21.31       26.47     11.28 o 
   7   2  13        4.18       -6.62     17.16 o 
   8   2  13       11.59       16.18     17.16 o 
   9   2  13        0.62        7.35     12.75 o 
  10   2  13        0.42       52.45     11.77 o 
 -15   3  13        1.55       12.99     15.44 o 
 -14   3  13       28.90       56.38     21.57 o 
 -13   3  13       46.73      101.48     21.32 o 
 -12   3  13      126.85      209.08     26.23 o 
 -11   3  13      147.01      129.91     25.49 o 
 -10   3  13      272.39      262.27     27.70 o 
  -9   3  13       49.52       52.21     18.14 o 
  -8   3  13       69.96       60.79     17.40 o 
  -7   3  13      282.91      265.70     27.94 o 
  -6   3  13      456.59      462.03     33.09 o 
  -5   3  13      384.09      368.40     30.15 o 
  -4   3  13      191.77      169.62     21.81 o 
  -3   3  13       57.71       93.14     13.48 o 
  -2   3  13      145.49      117.90     20.59 o 
  -1   3  13      403.05      372.57     30.64 o 
   0   3  13      218.46      193.50     17.85 o 
   1   3  13        7.89        3.43     13.48 o 
   2   3  13       84.97       99.76     19.61 o 
   3   3  13       86.97       72.55     17.89 o 
   4   3  13       73.28       70.10     17.16 o 
   5   3  13       10.73       14.46     15.20 o 
   6   3  13        4.10       10.78     13.97 o 
   7   3  13        5.79        6.86     18.14 o 
   8   3  13       15.85       -4.90     18.63 o 
   9   3  13        6.85        2.70     18.14 o 
 -14   4  13       13.95       42.16     15.44 o 
 -13   4  13       19.37       39.95     16.91 o 
 -12   4  13        4.56      -19.36     19.36 o 
 -11   4  13       14.64       15.69     15.69 o 
 -10   4  13       11.59       -2.21     15.69 o 
  -9   4  13       78.19       51.47     18.87 o 
  -8   4  13      483.01      453.70     36.28 o 
  -7   4  13        5.60        3.92     10.78 o 
  -6   4  13      202.20      211.28     25.00 o 
  -5   4  13      158.81      124.76     22.06 o 
  -4   4  13       59.03       47.06     14.95 o 
  -3   4  13      400.47      398.55     31.62 o 
  -2   4  13        0.46        1.72     14.71 o 
  -1   4  13       50.85       43.87     14.95 o 
   0   4  13      868.05      821.92     77.58 o 
   1   4  13      493.61      468.16     35.54 o 
   2   4  13      250.86      282.12     28.19 o 
   3   4  13       33.15       16.42     19.61 o 
   4   4  13       61.49       70.59     18.63 o 
   5   4  13        0.03      -16.42     16.42 o 
   6   4  13        0.06       25.98     12.75 o 
   7   4  13       13.48       24.76     17.89 o 
   8   4  13        0.22       10.54     18.87 o 
 -12   5  13        2.42      -21.32     21.32 o 
 -11   5  13       12.25       39.71     17.89 o 
 -10   5  13      151.72      159.81     29.90 o 
  -9   5  13      104.71      174.52     25.00 o 
  -8   5  13      180.08      206.63     25.74 o 
  -7   5  13      229.50      265.70     29.66 o 
  -6   5  13      149.71      171.09     22.80 o 
  -5   5  13       47.66       47.80     18.14 o 
  -4   5  13       25.38       22.55     17.40 o 
  -3   5  13       76.08      100.25     18.14 o 
  -2   5  13      530.97      497.08     40.69 o 
  -1   5  13      461.68      476.98     38.48 o 
   0   5  13       64.64       95.40     15.81 o 
   1   5  13        2.90        4.41     14.22 o 
   2   5  13        2.75      -15.44     19.36 o 
   3   5  13        7.14       11.52     13.48 o 
   4   5  13        1.08        7.11     15.93 o 
   5   5  13       55.84       32.11     24.27 o 
   6   5  13      128.61      108.58     29.17 o 
   7   5  13        0.47      -21.32     21.32 o 
 -10   6  13        0.18       13.48     19.36 o 
  -9   6  13        0.70        5.15     15.93 o 
  -8   6  13        0.29        4.90     17.89 o 
  -7   6  13       41.40        7.35     22.06 o 
  -6   6  13       34.63       64.95     19.85 o 
  -5   6  13        0.27        9.56     14.95 o 
  -4   6  13        4.09       11.77     16.18 o 
  -3   6  13        5.03       -4.66     16.91 o 
  -2   6  13       31.56       32.84     18.38 o 
  -1   6  13       77.17       85.30     20.83 o 
   0   6  13       61.68       73.44     14.86 o 
   1   6  13      139.97       63.48     25.49 o 
   2   6  13      149.72      165.20     25.25 o 
   3   6  13      116.78       77.21     27.45 o 
   4   6  13        0.05      -15.93     20.59 o 
  -5   7  13       33.82       21.57     24.27 o 
  -4   7  13       36.06       37.75     21.08 o 
  -3   7  13       46.82        8.09     20.10 o 
  -2   7  13       12.19       13.48     15.93 o 
  -1   7  13       41.83       51.47     22.06 o 
 -16   0  14        3.33       10.29     16.42 o 
 -15   0  14        0.20       16.91     13.48 o 
 -14   0  14        9.19       -2.21     16.67 o 
 -13   0  14        3.53       14.95     12.99 o 
 -12   0  14      502.55      538.26     39.71 o 
 -11   0  14       86.08       85.54     22.55 o 
 -10   0  14      166.26      143.88     22.31 o 
  -9   0  14      111.89       94.12     18.87 o 
  -8   0  14      248.22      289.47     24.51 o 
  -7   0  14       29.52       34.56     12.50 o 
  -6   0  14      849.72      902.25     41.91 o 
  -5   0  14      334.66      299.52     25.25 o 
  -4   0  14       22.75        4.41     12.75 o 
  -3   0  14      915.76      958.87     42.65 o 
  -2   0  14      783.66      807.64     40.44 o 
  -1   0  14      208.07      208.83     23.53 o 
   0   0  14       95.10       83.21     10.48 o 
   1   0  14      127.65      125.99     18.87 o 
   2   0  14       67.61       66.42     15.69 o 
   3   0  14       16.34        0.00     12.75 o 
   4   0  14       75.89       62.50     15.93 o 
   5   0  14        2.29       11.77     11.77 o 
   6   0  14      165.69      175.50     24.27 o 
   7   0  14        0.04        8.82     11.52 o 
   8   0  14        0.80       -2.21     17.89 o 
   9   0  14       11.98       29.90     18.38 o 
  10   0  14        6.32      -10.78     21.08 o 
 -16   1  14        6.99       18.38     11.52 o 
 -15   1  14       47.32       32.11     21.08 o 
 -14   1  14       56.97       87.75     19.85 o 
 -13   1  14      197.62      173.78     26.72 o 
 -12   1  14       35.77       59.32     13.97 o 
 -11   1  14       56.38       65.69     16.91 o 
 -10   1  14        0.83        1.96     14.22 o 
  -9   1  14       42.40       57.36     16.91 o 
  -8   1  14        0.91        3.43     10.29 o 
  -7   1  14       29.94       35.30     14.95 o 
  -6   1  14      370.91      359.09     28.43 o 
  -5   1  14      121.42      111.03     18.63 o 
  -4   1  14        0.19      -11.03     11.03 o 
  -3   1  14        0.24       -1.47      8.82 o 
  -2   1  14       74.68       93.39     15.69 o 
  -1   1  14        7.27       32.11     10.29 o 
   0   1  14      514.40      475.35     39.34 o 
   1   1  14      240.19      251.73     23.53 o 
   2   1  14      276.94      250.26     25.98 o 
   3   1  14      215.72      212.76     25.74 o 
   4   1  14        2.31        3.68     14.71 o 
   5   1  14      322.83      357.13     30.15 o 
   6   1  14      124.93      127.46     23.53 o 
   7   1  14        0.38       26.72     12.26 o 
   8   1  14        0.03      -18.38     18.38 o 
   9   1  14        6.90       27.70     13.48 o 
  10   1  14        3.64        2.70     17.65 o 
 -16   2  14        0.06      -22.55     22.55 o 
 -15   2  14        1.35       -5.15     16.18 o 
 -14   2  14        0.05        9.56     13.97 o 
 -13   2  14        8.67       15.69     14.71 o 
 -12   2  14        9.29       29.66     15.93 o 
 -11   2  14       10.41       26.23     13.24 o 
 -10   2  14      251.91      235.31     28.68 o 
  -9   2  14       31.30        3.68     15.69 o 
  -8   2  14       22.60       19.36     14.71 o 
  -7   2  14      243.92      239.72     29.17 o 
  -6   2  14        4.23       23.04     10.78 o 
  -5   2  14       13.20       14.46     12.01 o 
  -4   2  14       15.98        7.84     14.46 o 
  -3   2  14       11.09        7.84     12.75 o 
  -2   2  14      676.41      629.20     37.50 o 
  -1   2  14      287.55      270.11     25.00 o 
   0   2  14        0.72       -4.90      7.42 o 
   1   2  14       37.57       30.64     14.46 o 
   2   2  14       22.10       35.54     14.71 o 
   3   2  14       14.71      -11.03     14.46 o 
   4   2  14       53.99       58.34     19.12 o 
   5   2  14       28.93       30.88     16.42 o 
   6   2  14       25.69       15.20     17.89 o 
   7   2  14        5.90       29.90     16.18 o 
   8   2  14       23.58        4.90     22.80 o 
   9   2  14        3.35      -20.59     20.59 o 
 -15   3  14       16.39       66.92     16.18 o 
 -14   3  14        0.79       12.75     16.18 o 
 -13   3  14       11.42       28.68     15.44 o 
 -12   3  14      129.15      133.34     27.70 o 
 -11   3  14       79.55       49.51     18.14 o 
 -10   3  14       93.99       73.78     21.32 o 
  -9   3  14      165.05      156.87     24.27 o 
  -8   3  14      188.63      154.91     23.53 o 
  -7   3  14      370.56      418.65     32.35 o 
  -6   3  14       83.63       60.54     19.36 o 
  -5   3  14        1.41       15.69     11.77 o 
  -4   3  14      267.94      186.77     25.98 o 
  -3   3  14       73.68       96.57     17.16 o 
  -2   3  14       20.27       22.55     13.48 o 
  -1   3  14     1039.64      959.85     48.78 o 
   0   3  14       58.12       51.96     13.85 o 
   1   3  14       52.07       42.40     19.12 o 
   2   3  14      333.65      284.82     30.39 o 
   3   3  14       39.33       53.68     15.69 o 
   4   3  14       46.60       60.30     17.65 o 
   5   3  14       57.66       35.05     16.67 o 
   6   3  14       91.76       80.64     23.78 o 
   7   3  14       63.88       48.78     23.29 o 
   8   3  14       14.99       36.03     18.14 o 
 -14   4  14        0.12       21.57     15.20 o 
 -13   4  14        0.83        0.00     13.97 o 
 -12   4  14       33.97       24.51     22.06 o 
 -11   4  14       70.66       44.36     23.04 o 
 -10   4  14        0.04      -13.48     16.42 o 
  -9   4  14        1.79       -2.21     15.69 o 
  -8   4  14       27.43       35.30     17.40 o 
  -7   4  14       96.80       74.76     18.63 o 
  -6   4  14       20.54       17.65     16.42 o 
  -5   4  14        8.93        9.80     16.42 o 
  -4   4  14        2.41       -5.64     12.99 o 
  -3   4  14      161.71      170.60     25.25 o 
  -2   4  14        1.26       -7.60     15.20 o 
  -1   4  14        0.21      -16.67     16.67 o 
   0   4  14        0.46      -12.01     12.01 o 
   1   4  14        0.96       12.26     13.97 o 
   2   4  14        0.38       23.04     14.46 o 
   3   4  14       30.44       -8.58     20.83 o 
   4   4  14      107.67       77.21     24.51 o 
   5   4  14       35.13       25.98     19.85 o 
   6   4  14        5.11       37.26     16.67 o 
   7   4  14        0.41        5.15     16.18 o 
 -12   5  14        9.31       16.18     19.61 o 
 -11   5  14       33.10       64.22     20.10 o 
 -10   5  14      171.70      192.90     29.66 o 
  -9   5  14      171.18      155.40     27.94 o 
  -8   5  14      141.44       97.31     23.53 o 
  -7   5  14        7.89      -15.69     19.12 o 
  -6   5  14      175.96      150.50     25.00 o 
  -5   5  14       31.28       10.78     18.38 o 
  -4   5  14       62.78       69.37     20.10 o 
  -3   5  14      240.78      257.12     29.90 o 
  -2   5  14       10.49       30.39     15.44 o 
  -1   5  14       17.83        2.21     17.89 o 
   0   5  14        0.06      -14.46     14.46 o 
   1   5  14        8.68       29.66     14.95 o 
   2   5  14        0.31      -17.89     17.89 o 
   3   5  14        0.97       16.91     12.01 o 
   4   5  14       79.05       75.25     26.72 o 
   5   5  14       13.19       15.69     21.08 o 
  -9   6  14        9.62       10.78     18.14 o 
  -8   6  14       36.46       49.51     20.34 o 
  -7   6  14        4.39       17.89     15.44 o 
  -6   6  14       49.73       32.60     20.59 o 
  -5   6  14       37.78       39.46     21.57 o 
  -4   6  14        1.06       17.16     16.18 o 
  -3   6  14       43.68       36.77     18.63 o 
  -2   6  14      175.80      167.16     26.47 o 
  -1   6  14      237.08      255.65     31.62 o 
   0   6  14      128.30      149.06     19.53 o 
   1   6  14       48.86       -5.15     24.02 o 
   2   6  14       90.74       91.92     26.47 o 
   3   6  14        0.78       26.96     20.59 o 
 -16   1  15        2.87       13.48     15.93 o 
 -15   1  15        0.54      -10.29     16.91 o 
 -14   1  15       10.91        7.11     18.14 o 
 -13   1  15       13.34      -17.16     17.16 o 
 -12   1  15        0.75       19.36     13.24 o 
 -11   1  15        3.12      -10.05     15.93 o 
 -10   1  15       85.38       81.13     20.10 o 
  -9   1  15       74.84       60.79     18.38 o 
  -8   1  15       92.03      110.05     17.65 o 
  -7   1  15       36.63       15.44     17.65 o 
  -6   1  15      113.17      110.30     20.59 o 
  -5   1  15       45.93       49.27     16.18 o 
  -4   1  15       20.58       16.18     12.99 o 
  -3   1  15       35.68       29.17     13.24 o 
  -2   1  15       70.07       85.30     15.44 o 
  -1   1  15      326.00      348.30     27.45 o 
   0   1  15        3.64       -5.44     11.15 o 
   1   1  15        0.65       14.22     12.50 o 
   2   1  15       21.60       36.77     15.69 o 
   3   1  15      152.80      162.75     21.08 o 
   4   1  15        0.08        8.09     16.91 o 
   5   1  15       37.32       36.03     12.50 o 
   6   1  15       30.19       69.37     13.73 o 
   7   1  15       15.09      -14.22     19.36 o 
   8   1  15        0.64      -15.20     17.40 o 
   9   1  15        6.34       21.32     16.42 o 
 -15   2  15        8.90        2.70     19.36 o 
 -14   2  15       16.78       19.85     19.61 o 
 -13   2  15       47.92       30.39     21.57 o 
 -12   2  15        4.41      -19.12     19.12 o 
 -11   2  15       15.70        0.00     17.89 o 
 -10   2  15       15.02        0.00     13.97 o 
  -9   2  15      115.42      131.13     22.80 o 
  -8   2  15        1.63        9.31     13.48 o 
  -7   2  15      296.81      302.47     28.92 o 
  -6   2  15      110.01      114.22     21.08 o 
  -5   2  15     1801.88     1857.20     62.99 o 
  -4   2  15      100.10      111.28     19.61 o 
  -3   2  15        0.06       -5.15     11.52 o 
  -2   2  15      247.97      225.75     25.25 o 
  -1   2  15      143.34      139.96     19.85 o 
   0   2  15       32.53       31.83     10.61 o 
   1   2  15       10.17        9.31     12.75 o 
   2   2  15      399.25      350.26     33.58 o 
   3   2  15      137.26      143.63     21.81 o 
   4   2  15        3.12      -17.16     17.16 o 
   5   2  15       24.92       39.71     16.91 o 
   6   2  15        9.16       -2.21     16.91 o 
   7   2  15        0.06       -7.35     12.75 o 
   8   2  15        3.73        5.15     18.38 o 
 -14   3  15        0.39        5.15     17.40 o 
 -13   3  15       23.25       39.46     18.87 o 
 -12   3  15      100.78      113.00     22.31 o 
 -11   3  15      133.34      132.36     24.51 o 
 -10   3  15       49.97       90.20     18.14 o 
  -9   3  15       11.93       18.63     15.69 o 
  -8   3  15      121.87      145.60     21.81 o 
  -7   3  15       77.95       65.93     23.04 o 
  -6   3  15      176.72      178.19     23.04 o 
  -5   3  15      120.03      158.59     23.29 o 
  -4   3  15        9.80        3.68     13.73 o 
  -3   3  15      107.44      112.75     19.85 o 
  -2   3  15      298.79      325.75     29.66 o 
  -1   3  15      146.91      141.67     22.80 o 
   0   3  15       32.79       31.86     10.92 o 
   1   3  15       51.36       77.21     17.89 o 
   2   3  15       48.48       -8.09     20.83 o 
   3   3  15       10.07       -4.17     14.46 o 
   4   3  15        0.57       -4.41     15.93 o 
   5   3  15       23.12       21.08     17.65 o 
   6   3  15       46.17       53.92     19.61 o 
   7   3  15       20.34       36.28     19.36 o 
 -13   4  15       14.13       29.17     16.91 o 
 -12   4  15       30.54       37.99     18.14 o 
 -11   4  15        2.15       16.91     14.71 o 
 -10   4  15        0.04        9.31     14.71 o 
  -9   4  15        2.26       13.48     11.03 o 
  -8   4  15       58.20       26.23     15.93 o 
  -7   4  15      154.05       87.26     25.98 o 
  -6   4  15       61.36       43.87     20.83 o 
  -5   4  15        4.70      -10.29     16.91 o 
  -4   4  15     1018.88     1039.02     53.19 o 
  -3   4  15      352.55      356.88     34.56 o 
  -2   4  15       71.49       53.43     19.12 o 
  -1   4  15       27.68       12.50     17.65 o 
   0   4  15      104.32      110.69     16.91 o 
   1   4  15      110.97      110.54     25.74 o 
   2   4  15        0.98       -4.41     17.89 o 
   3   4  15       66.06       57.85     24.27 o 
   4   4  15      196.26      180.65     27.45 o 
   5   4  15       11.34        7.60     16.91 o 
   6   4  15       24.41       63.24     15.69 o 
 -11   5  15      207.64      239.72     35.05 o 
 -10   5  15       31.64       10.29     19.61 o 
  -9   5  15       12.01        2.45     21.32 o 
  -8   5  15      129.74      135.55     25.49 o 
  -7   5  15      103.69       92.41     21.32 o 
  -6   5  15       29.01       34.81     15.69 o 
  -5   5  15        2.78      -18.87     18.87 o 
  -4   5  15       85.82       88.97     24.02 o 
  -3   5  15       47.22       38.73     18.38 o 
  -2   5  15        0.48      -11.52     17.89 o 
  -1   5  15        1.74        6.86     14.46 o 
   0   5  15       32.62       36.54     13.60 o 
   1   5  15       74.22       55.39     22.80 o 
   2   5  15       79.73      125.99     23.78 o 
   3   5  15        0.21       -5.15     18.38 o 
   4   5  15        2.36       13.24     18.14 o 
  -8   6  15       19.93       54.17     20.34 o 
  -7   6  15       13.27       31.86     18.38 o 
  -6   6  15        0.58       15.69     16.91 o 
  -5   6  15       81.26       56.87     25.00 o 
  -4   6  15        4.33      -17.89     17.89 o 
  -3   6  15        0.26       12.75     18.63 o 
  -2   6  15        0.15       51.47     17.16 o 
  -1   6  15        8.56       15.69     12.75 o 
   0   6  15       33.41       28.28     26.35 o 
   1   6  15        5.23      -13.48     19.85 o 
 -15   0  16        0.96      -10.54     17.16 o 
 -14   0  16        0.07      -16.42     16.42 o 
 -13   0  16       24.21        6.86     17.65 o 
 -12   0  16       14.89       -8.82     13.73 o 
 -11   0  16        0.35       16.91     11.77 o 
 -10   0  16        0.03      -14.95     14.95 o 
  -9   0  16      235.92      258.59     32.60 o 
  -8   0  16     1149.45     1283.40     53.92 o 
  -7   0  16     2467.22     2529.04     75.49 o 
  -6   0  16     1255.53     1351.54     53.19 o 
  -5   0  16       77.95       85.30     16.67 o 
  -4   0  16        9.27       19.12     10.29 o 
  -3   0  16       68.52       55.39     14.95 o 
  -2   0  16       41.48       52.45     15.44 o 
  -1   0  16      345.49      393.40     32.11 o 
   0   0  16       52.65       68.47     11.50 o 
   1   0  16       81.38       88.48     19.36 o 
   2   0  16       43.69       17.65     18.14 o 
   3   0  16       13.45       20.34     12.99 o 
   4   0  16        0.16      -12.75     18.14 o 
   5   0  16       85.39      103.19     21.08 o 
   6   0  16        1.64       -9.56     15.69 o 
   7   0  16        5.84       -4.90     18.14 o 
   8   0  16        0.13        0.00     17.16 o 
 -15   1  16        0.63        0.00     15.69 o 
 -14   1  16        3.91       17.40     15.20 o 
 -13   1  16       29.49       70.59     20.83 o 
 -12   1  16       20.64        9.07     20.34 o 
 -11   1  16       83.82       89.47     18.14 o 
 -10   1  16       22.63       12.26     16.67 o 
  -9   1  16      109.32      111.53     18.87 o 
  -8   1  16        8.04        9.56     15.93 o 
  -7   1  16        0.01       25.74     10.29 o 
  -6   1  16      686.30      683.12     41.42 o 
  -5   1  16      817.33      791.95     42.16 o 
  -4   1  16      257.87      265.70     25.98 o 
  -3   1  16      439.29      496.84     33.83 o 
  -2   1  16      130.63      151.23     22.80 o 
  -1   1  16       56.26       54.17     17.16 o 
   0   1  16      175.07      152.26     15.69 o 
   1   1  16       78.80       64.95     18.63 o 
   2   1  16        1.30       25.74     11.03 o 
   3   1  16       65.49       57.85     15.69 o 
   4   1  16       84.71      108.09     19.36 o 
   5   1  16       12.71       43.14     16.91 o 
   6   1  16       14.30       21.57     19.12 o 
   7   1  16       35.10       22.80     22.80 o 
   8   1  16       46.34       85.54     26.47 o 
 -15   2  16       10.93       24.51     20.59 o 
 -14   2  16        0.12      -15.44     18.87 o 
 -13   2  16       34.66       29.17     19.85 o 
 -12   2  16       23.29       11.52     18.63 o 
 -11   2  16       33.03       46.57     17.65 o 
 -10   2  16        4.65        4.17     12.99 o 
  -9   2  16      217.66      222.31     29.17 o 
  -8   2  16      475.94      485.56     36.28 o 
  -7   2  16      105.76       99.76     21.81 o 
  -6   2  16     1403.93     1331.68     56.13 o 
  -5   2  16      241.81      246.83     26.47 o 
  -4   2  16       11.78        3.68     12.99 o 
  -3   2  16        0.17        7.35     11.77 o 
  -2   2  16        0.09        0.00     13.73 o 
  -1   2  16        0.01       -3.68     12.75 o 
   0   2  16       12.08       21.17      9.36 o 
   1   2  16       39.17       61.77     19.12 o 
   2   2  16      102.62      115.45     23.78 o 
   3   2  16       56.79       70.84     17.89 o 
   4   2  16        9.39        2.21     15.69 o 
   5   2  16        1.76        4.66     17.65 o 
   6   2  16       20.21        9.80     17.89 o 
   7   2  16        9.16       20.83     14.71 o 
 -14   3  16       12.78       59.32     20.59 o 
 -13   3  16        5.88       -2.45     17.65 o 
 -12   3  16        3.60       -9.80     20.10 o 
 -11   3  16       27.20       25.74     18.87 o 
 -10   3  16       33.40       85.79     18.63 o 
  -9   3  16       54.34       80.40     16.18 o 
  -8   3  16      162.15      198.29     28.19 o 
  -7   3  16      120.95      106.87     22.80 o 
  -6   3  16       25.94        8.09     19.61 o 
  -5   3  16      304.00      334.57     27.94 o 
  -4   3  16        0.12      -16.18     16.18 o 
  -3   3  16       10.33        5.88     15.69 o 
  -2   3  16      473.34      425.27     35.05 o 
  -1   3  16      419.90      376.73     35.79 o 
   0   3  16        1.27      -11.06     11.60 o 
   1   3  16       17.82       40.44     14.95 o 
   2   3  16        7.58       35.05     13.97 o 
   3   3  16        2.65      -18.14     18.14 o 
   4   3  16        3.03        9.56     16.18 o 
   5   3  16        7.43       29.90     13.73 o 
   6   3  16      101.47      104.17     25.98 o 
 -12   4  16       38.39       50.00     21.57 o 
 -11   4  16       82.78      121.57     25.49 o 
 -10   4  16       39.28       24.51     18.63 o 
  -9   4  16       18.44        0.00     18.38 o 
  -8   4  16        0.03       13.73     14.95 o 
  -7   4  16       41.41       44.86     22.31 o 
  -6   4  16      159.04      172.07     25.98 o 
  -5   4  16       59.08       71.82     18.87 o 
  -4   4  16       36.27       -6.62     17.16 o 
  -3   4  16       60.97       62.99     15.69 o 
  -2   4  16       20.23       11.03     13.97 o 
  -1   4  16        7.10       22.06     11.77 o 
   0   4  16       39.73       62.39     12.32 o 
   1   4  16        0.18        0.00     17.89 o 
   2   4  16       27.17       57.11     15.44 o 
   3   4  16       62.23       93.63     22.06 o 
   4   4  16        3.75        2.45     19.85 o 
   5   4  16        9.72       13.24     21.57 o 
 -10   5  16       86.41      128.44     23.53 o 
  -9   5  16       35.65       18.14     20.34 o 
  -8   5  16       76.56       88.73     20.34 o 
  -7   5  16       10.05       12.50     19.12 o 
  -6   5  16        1.01       14.71     18.87 o 
  -5   5  16       11.04       12.01     15.44 o 
  -4   5  16       91.14      139.47     24.02 o 
  -3   5  16       36.26       55.39     18.38 o 
  -2   5  16       20.72       67.90     18.38 o 
  -1   5  16        1.30       17.16     16.18 o 
   0   5  16        5.21        3.02     23.65 o 
   1   5  16       16.82       45.84     13.97 o 
   2   5  16        0.60      -15.69     16.91 o 
   3   5  16        1.68       26.96     10.78 o 
  -5   6  16       46.17       29.66     26.47 o 
  -4   6  16       18.68       26.96     15.69 o 
  -3   6  16      161.93      134.57     26.72 o 
  -2   6  16       23.49       27.21     17.16 o 
 -14   1  17       52.09       90.69     22.80 o 
 -13   1  17        0.03       12.26     15.69 o 
 -12   1  17        0.40       -4.66     13.73 o 
 -11   1  17        1.59       36.03     11.77 o 
 -10   1  17        0.18       -6.37     14.46 o 
  -9   1  17        1.70        4.17     11.77 o 
  -8   1  17       90.50       74.51     23.78 o 
  -7   1  17      170.17      175.01     24.51 o 
  -6   1  17       29.15       19.36     17.40 o 
  -5   1  17       12.69      -15.69     15.69 o 
  -4   1  17        6.59       -9.56     14.95 o 
  -3   1  17        0.55       -9.56     13.24 o 
  -2   1  17        8.34       15.44     13.73 o 
  -1   1  17      234.92      246.34     26.23 o 
   0   1  17        0.20        5.45     18.02 o 
   1   1  17       37.44       33.09     18.63 o 
   2   1  17        0.98       12.75     11.77 o 
   3   1  17       10.33       24.51     16.18 o 
   4   1  17        2.51      -16.42     16.42 o 
   5   1  17        0.51        2.45     16.91 o 
   6   1  17       29.80        7.60     22.06 o 
   7   1  17        7.02       10.78     20.59 o 
 -14   2  17        1.73      -10.78     22.06 o 
 -13   2  17       17.37        7.60     19.12 o 
 -12   2  17        3.08       -9.80     18.14 o 
 -11   2  17        2.14        2.21     17.16 o 
 -10   2  17      105.90       98.29     22.06 o 
  -9   2  17      225.66      215.94     28.43 o 
  -8   2  17        6.71        4.17     15.69 o 
  -7   2  17       41.25       59.32     16.42 o 
  -6   2  17        0.75       10.05     12.99 o 
  -5   2  17       10.97       -3.92     13.48 o 
  -4   2  17       28.10        7.84     14.22 o 
  -3   2  17       55.86       73.53     16.18 o 
  -2   2  17       56.21       80.15     18.14 o 
  -1   2  17       35.99       42.89     15.44 o 
   0   2  17       44.35       41.51     11.78 o 
   1   2  17        2.40       25.74     18.14 o 
   2   2  17       46.81       79.66     17.89 o 
   3   2  17       45.07       69.12     21.81 o 
   4   2  17       14.66       12.01     14.22 o 
   5   2  17       27.99       20.10     18.87 o 
   6   2  17        1.28        0.00     15.69 o 
 -13   3  17       12.18       18.63     19.85 o 
 -12   3  17       70.05       61.52     20.83 o 
 -11   3  17       26.96       36.77     16.42 o 
 -10   3  17        2.52       33.09     13.48 o 
  -9   3  17       80.25       91.67     22.31 o 
  -8   3  17      144.11      151.72     24.51 o 
  -7   3  17      100.24      102.46     21.81 o 
  -6   3  17       63.25      105.15     20.59 o 
  -5   3  17        0.72       -8.58     18.38 o 
  -4   3  17        7.63      -10.54     15.69 o 
  -3   3  17       74.74       70.10     22.31 o 
  -2   3  17      124.70      134.81     26.96 o 
  -1   3  17       46.05       41.18     15.20 o 
   0   3  17        0.11      -10.71     10.71 o 
   1   3  17        9.44       18.14     11.52 o 
   2   3  17       23.44       23.53     17.89 o 
   3   3  17       17.16       26.72     18.63 o 
   4   3  17       46.81       96.08     19.85 o 
   5   3  17       16.53       13.24     19.12 o 
 -11   4  17       33.98      -18.38     25.74 o 
 -10   4  17       45.52       48.53     19.85 o 
  -9   4  17       24.64       17.40     20.34 o 
  -8   4  17      146.78      181.14     28.68 o 
  -7   4  17        9.69       30.88     17.65 o 
  -6   4  17       24.51       49.02     15.69 o 
  -5   4  17       92.52       66.92     25.74 o 
  -4   4  17        6.32       23.04     16.67 o 
  -3   4  17        7.54       16.18     18.14 o 
  -2   4  17       86.44       60.30     21.57 o 
  -1   4  17      199.99      200.25     28.92 o 
   0   4  17       81.64       87.34     15.39 o 
   1   4  17       29.87       41.67     16.91 o 
   2   4  17        0.19      -12.75     17.65 o 
   3   4  17        8.69       18.38     17.16 o 
   4   4  17       14.31       10.78     18.38 o 
  -9   5  17       43.58       54.17     23.29 o 
  -8   5  17       57.35       68.88     21.81 o 
  -7   5  17        6.88       28.68     16.67 o 
  -6   5  17       34.20       41.18     19.61 o 
  -5   5  17       25.70       20.34     21.08 o 
  -4   5  17      103.73      116.67     26.23 o 
  -3   5  17       93.92       91.43     25.74 o 
  -2   5  17       40.36       81.87     19.12 o 
  -1   5  17       17.37      -18.63     18.63 o 
   0   5  17        0.74        9.38     12.56 o 
   1   5  17        2.94        2.70     17.65 o 
 -14   0  18        6.86        2.70     18.63 o 
 -13   0  18       45.95       27.94     21.57 o 
 -12   0  18      218.01      197.31     30.15 o 
 -11   0  18       46.06       74.76     18.38 o 
 -10   0  18       38.46       22.55     21.81 o 
  -9   0  18        7.44       32.60     14.71 o 
  -8   0  18        3.42        4.17     13.97 o 
  -7   0  18       82.22      116.18     19.36 o 
  -6   0  18       16.68       12.26     14.95 o 
  -5   0  18      724.72      855.43     46.57 o 
  -4   0  18       34.76       62.50     16.42 o 
  -3   0  18       11.93       18.14     13.48 o 
  -2   0  18      134.65      118.88     21.57 o 
  -1   0  18        3.20       27.21     12.75 o 
   0   0  18       22.39      -12.75     12.75 o 
   1   0  18       47.61       68.14     16.18 o 
   2   0  18      196.54      211.04     27.45 o 
   3   0  18      125.35      101.48     25.98 o 
   4   0  18        3.43       12.26     17.89 o 
   5   0  18       14.63       15.44     19.85 o 
   6   0  18       34.88       45.84     22.80 o 
 -14   1  18        7.36      -21.57     22.55 o 
 -13   1  18       12.08       28.43     15.20 o 
 -12   1  18        2.88      -20.83     20.83 o 
 -11   1  18        9.95       -9.56     19.61 o 
 -10   1  18      219.44      241.68     32.35 o 
  -9   1  18        3.75        4.41     17.40 o 
  -8   1  18        0.67       -4.17     15.44 o 
  -7   1  18       10.82       14.71     11.77 o 
  -6   1  18        4.81      -16.42     16.42 o 
  -5   1  18       85.94       82.11     17.16 o 
  -4   1  18        5.87       22.55     12.99 o 
  -3   1  18        0.04      -13.97     13.97 o 
  -2   1  18       84.81       83.09     20.83 o 
  -1   1  18      362.10      316.44     33.09 o 
   0   1  18       50.97       60.70     22.67 o 
   1   1  18        6.40       15.44     15.44 o 
   2   1  18       46.39       59.81     21.32 o 
   3   1  18        1.65      -14.22     14.22 o 
   4   1  18        0.15       10.05     17.89 o 
   5   1  18        6.47      -21.57     21.57 o 
 -13   2  18       84.74       98.29     24.51 o 
 -12   2  18       26.72       22.80     19.12 o 
 -11   2  18       42.47       34.32     21.08 o 
 -10   2  18       60.82      120.35     22.80 o 
  -9   2  18        1.52      -13.73     18.63 o 
  -8   2  18       26.82       17.89     17.65 o 
  -7   2  18       31.76       32.84     18.14 o 
  -6   2  18        0.30       -4.17     14.46 o 
  -5   2  18        0.03        6.37     12.26 o 
  -4   2  18       86.38      101.97     20.10 o 
  -3   2  18        7.38      -14.95     17.89 o 
  -2   2  18       18.17        4.41     16.18 o 
  -1   2  18       15.17       17.65     13.48 o 
   0   2  18        4.96       21.26      9.53 o 
   1   2  18        5.03      -16.18     16.67 o 
   2   2  18        3.27       37.99     11.03 o 
   3   2  18       13.50       17.16     19.36 o 
   4   2  18       20.83       40.93     16.18 o 
   5   2  18        0.49      -20.83     20.83 o 
 -12   3  18       55.47       61.52     23.53 o 
 -11   3  18       28.06       20.59     24.76 o 
 -10   3  18       12.37       25.00     14.46 o 
  -9   3  18       19.52       21.81     17.40 o 
  -8   3  18       11.41       16.42     17.40 o 
  -7   3  18       18.05       27.70     16.91 o 
  -6   3  18        9.69       36.52     14.46 o 
  -5   3  18       12.06        9.07     15.44 o 
  -4   3  18       87.52       76.72     22.55 o 
  -3   3  18        4.05       -2.21     10.78 o 
  -2   3  18       27.79       52.70     16.67 o 
  -1   3  18        8.51       18.63     18.38 o 
   0   3  18        2.21       11.75     10.26 o 
   1   3  18        4.28        2.45     14.71 o 
   2   3  18        1.22       10.05     14.71 o 
   3   3  18        2.17       15.44     17.89 o 
   4   3  18        1.87      -21.81     21.81 o 
 -10   4  18       10.96        8.09     21.32 o 
  -9   4  18        0.68      -19.36     19.36 o 
  -8   4  18        0.70       12.75     14.95 o 
  -7   4  18        4.84      -23.53     23.53 o 
  -6   4  18        5.30       22.31     11.28 o 
  -5   4  18       12.25       29.41     14.71 o 
  -4   4  18       37.90       36.77     17.40 o 
  -3   4  18       54.58       41.67     21.57 o 
  -2   4  18        8.78        0.00     17.16 o 
  -1   4  18       26.89       40.20     21.81 o 
   0   4  18        1.20       12.23     11.52 o 
   1   4  18        0.18       20.83     19.61 o 
   2   4  18       42.92       88.73     23.29 o 
  -6   5  18       54.94       51.23     21.08 o 
  -5   5  18        3.64        8.09     19.12 o 
  -4   5  18       70.15       75.00     26.72 o 
  -3   5  18        3.10       -5.39     18.14 o 
  -2   5  18       22.40       13.48     17.40 o 
 -13   1  19       35.68       51.23     25.74 o 
 -12   1  19       58.68       54.41     23.29 o 
 -11   1  19       18.25       27.45     15.93 o 
 -10   1  19       22.06       52.94     15.20 o 
  -9   1  19        0.13       -2.45     14.95 o 
  -8   1  19        0.49       -2.21     15.69 o 
  -7   1  19       81.72      107.85     22.80 o 
  -6   1  19       38.12       39.95     14.46 o 
  -5   1  19        4.45       22.06     13.97 o 
  -4   1  19        8.51        2.21     17.16 o 
  -3   1  19      164.41      165.69     25.74 o 
  -2   1  19        0.09       17.89     14.71 o 
  -1   1  19        0.78       -4.66     15.44 o 
   0   1  19        5.09       -3.50      9.38 o 
   1   1  19        0.30        7.11     18.14 o 
   2   1  19        0.65        0.00     15.93 o 
   3   1  19        6.66       10.29     16.18 o 
   4   1  19       32.52       74.51     18.14 o 
 -12   2  19        4.21       10.78     15.44 o 
 -11   2  19        2.50        2.45     19.12 o 
 -10   2  19        4.21      -20.59     20.59 o 
  -9   2  19        0.20       12.01     14.22 o 
  -8   2  19      206.69      260.55     29.66 o 
  -7   2  19       65.50       67.41     24.76 o 
  -6   2  19      210.26      179.18     31.86 o 
  -5   2  19       30.16       34.07     18.14 o 
  -4   2  19        1.18      -13.73     14.71 o 
  -3   2  19        5.68       -9.07     16.18 o 
  -2   2  19       11.31       23.04     17.65 o 
  -1   2  19       69.61       68.14     21.32 o 
   0   2  19       61.90       95.32     26.47 o 
   1   2  19      121.54      135.55     30.88 o 
   2   2  19        1.19       -7.60     18.14 o 
   3   2  19        0.68       18.38     14.71 o 
 -11   3  19       66.16       97.31     25.74 o 
 -10   3  19       43.64       34.07     23.29 o 
  -9   3  19       37.64        7.60     21.32 o 
  -8   3  19       34.96       42.40     17.16 o 
  -7   3  19        6.72       -9.80     17.40 o 
  -6   3  19        2.14       -7.35     15.20 o 
  -5   3  19       57.63       57.85     18.63 o 
  -4   3  19      115.43      139.71     25.49 o 
  -3   3  19       67.78       41.18     19.61 o 
  -2   3  19       55.73       36.77     22.80 o 
  -1   3  19       18.54       10.05     19.85 o 
   0   3  19       35.83       24.55     16.42 o 
   1   3  19        6.34       23.29     17.40 o 
   2   3  19        2.11       34.81     17.65 o 
  -8   4  19        3.40        0.00     18.63 o 
  -7   4  19      133.94      182.12     26.23 o 
  -6   4  19      116.22      133.09     25.98 o 
  -5   4  19      122.89      127.21     28.43 o 
  -4   4  19       48.01       51.96     21.32 o 
  -3   4  19       26.16       28.68     20.10 o 
  -2   4  19       19.74       -5.15     16.67 o 
  -1   4  19        5.47       37.26     15.20 o 
   0   4  19       37.38       46.70     25.74 o 
 -12   0  20        8.78      -10.78     17.89 o 
 -11   0  20        0.44       25.98     16.42 o 
 -10   0  20       29.51       78.19     17.65 o 
  -9   0  20      160.95      243.64     30.88 o 
  -8   0  20       35.01       31.37     19.61 o 
  -7   0  20       35.10       47.31     20.34 o 
  -6   0  20        0.71       13.97     15.20 o 
  -5   0  20       85.79       69.86     22.06 o 
  -4   0  20        0.78      -11.52     17.40 o 
  -3   0  20        5.81        7.11     17.65 o 
  -2   0  20       24.15       28.43     15.44 o 
  -1   0  20       97.43      125.50     25.49 o 
   0   0  20       20.08       38.28     10.56 o 
   1   0  20       13.72       25.25     18.38 o 
   2   0  20       17.40       34.07     14.46 o 
   3   0  20       25.17       18.87     21.08 o 
 -11   1  20        0.05        7.84     16.42 o 
 -10   1  20        1.53      -17.40     17.40 o 
  -9   1  20        0.17        2.45     13.73 o 
  -8   1  20       20.71       31.62     13.48 o 
  -7   1  20        1.24        7.11     13.73 o 
  -6   1  20      113.50      149.27     23.53 o 
  -5   1  20        5.97       -9.31     19.36 o 
  -4   1  20       39.44       56.62     21.57 o 
  -3   1  20       31.03        9.56     20.59 o 
  -2   1  20       30.74       -7.11     17.16 o 
  -1   1  20       15.88      -12.26     18.14 o 
   0   1  20        0.28       -4.70     19.98 o 
   1   1  20       15.60       35.79     14.46 o 
   2   1  20        8.08       21.08     17.65 o 
 -11   2  20        0.44      -10.78     19.12 o 
 -10   2  20        0.35        5.39     16.18 o 
  -9   2  20       79.24      100.00     24.76 o 
  -8   2  20       24.56       30.15     15.20 o 
  -7   2  20       45.47       29.66     19.12 o 
  -6   2  20       42.94       68.63     18.63 o 
  -5   2  20       15.62       48.78     14.95 o 
  -4   2  20       13.99       34.07     14.95 o 
  -3   2  20        0.14        7.35     13.97 o 
  -2   2  20        0.01       -2.45     15.93 o 
  -1   2  20       44.86       83.09     16.91 o 
   0   2  20       79.31       89.50     17.07 o 
   1   2  20        5.91      -21.08     21.08 o 
   2   2  20        1.03       35.30     13.48 o 
  -9   3  20        1.06      -23.04     23.04 o 
  -8   3  20       11.75        2.70     18.63 o 
  -7   3  20        0.95       15.69     18.14 o 
  -6   3  20        0.09       28.43     13.97 o 
  -5   3  20       20.96        7.60     17.16 o 
  -4   3  20       25.47       30.88     19.85 o 
  -3   3  20        8.51       18.14     19.12 o 
  -2   3  20        8.50       15.69     16.91 o 
  -1   3  20        2.71      -21.08     22.06 o 
   0   3  20       37.82       49.83     14.04 o 
 -10   1  21        0.40       13.48     14.46 o 
  -9   1  21        0.32       26.47     17.89 o 
  -8   1  21       18.79       15.44     19.12 o 
  -7   1  21        7.40      -15.20     21.57 o 
  -6   1  21        0.09        5.15     14.22 o 
  -5   1  21       61.91       70.59     23.53 o 
  -4   1  21        0.02      -17.65     19.36 o 
  -3   1  21        1.13        0.00     13.97 o 
  -2   1  21        0.89        5.15     19.36 o 
  -1   1  21        3.71        0.00     18.14 o 
   0   1  21       24.58       36.69     14.62 o 
  -9   2  21       11.63       37.99     16.67 o 
  -8   2  21        8.58        0.00     22.55 o 
  -7   2  21        3.17        2.70     20.59 o 
  -6   2  21        4.45      -18.38     19.12 o 
  -5   2  21       26.23       33.83     18.14 o 
  -4   2  21      177.00      171.82     30.64 o 
  -3   2  21       52.22       73.29     22.80 o 
  -2   2  21        0.04       13.24     18.14 o 
  -1   2  21       20.58       35.05     18.87 o 
  -7   0  22      119.06      161.53     30.15 o 
  -6   0  22      319.01      371.59     41.91 o 
  -5   0  22      201.37      234.57     31.86 o 
  -4   0  22       12.23       48.04     20.59 o 
  -3   0  22       83.22      126.48     22.80 o 
  -7   1  22        0.11       21.81     19.12 o 
  -6   1  22        0.55       13.48     17.40 o 
  -5   1  22      101.92       80.89     29.41 o 
  -4   1  22      126.79      137.75     25.98 o 
  -3   1  22       28.54       54.41     20.34 o 
                                                 
